# Supplementary material for: The ATM- and ATR-related SCD domain is over-represented in proteins involved in nervous system development
Source: Sci Rep. 2016 Jan 8;6:19050. doi: 10.1038/srep19050 (PMC4705472; doi:10.1038/srep19050)
Supplement: Supplementary Information [file srep19050-s1.xls]

## Sheet: gProfiler
Accession number	Name	Description
NP_689726	MEI1	meiosis inhibitor 1 [Source:HGNC Symbol;Acc:HGNC:28613]
NP_001099007	ZNF142	zinc finger protein 142 [Source:HGNC Symbol;Acc:HGNC:12927]
NP_477352	PI4KA	phosphatidylinositol 4-kinase, catalytic, alpha [Source:HGNC Symbol;Acc:HGNC:8983]
NP_057195	TELO2	telomere maintenance 2 [Source:HGNC Symbol;Acc:HGNC:29099]
NP_001175	ATR	ATR serine/threonine kinase [Source:HGNC Symbol;Acc:HGNC:882]
NP_001027	RYR3	ryanodine receptor 3 [Source:HGNC Symbol;Acc:HGNC:10485]
NP_000199	INSR	insulin receptor [Source:HGNC Symbol;Acc:HGNC:6091]
NP_000050	BRCA2	breast cancer 2, early onset [Source:HGNC Symbol;Acc:HGNC:1101]
NP_004371	CREBBP	CREB binding protein [Source:HGNC Symbol;Acc:HGNC:2348]
NP_000011	ACVRL1	activin A receptor type II-like 1 [Source:HGNC Symbol;Acc:HGNC:175]
NP_065705	SENP7	SUMO1/sentrin specific peptidase 7 [Source:HGNC Symbol;Acc:HGNC:30402]
NP_001035957	NF1	neurofibromin 1 [Source:HGNC Symbol;Acc:HGNC:7765]
NP_004990	MYO6	myosin VI [Source:HGNC Symbol;Acc:HGNC:7605]
NP_000042	ATM	ATM serine/threonine kinase [Source:HGNC Symbol;Acc:HGNC:795]
NP_001937	DUSP6	dual specificity phosphatase 6 [Source:HGNC Symbol;Acc:HGNC:3072]
NP_036580	STAT5B	signal transducer and activator of transcription 5B [Source:HGNC Symbol;Acc:HGNC:11367]
NP_006006	ARID1A	AT rich interactive domain 1A (SWI-like) [Source:HGNC Symbol;Acc:HGNC:11110]
NP_620777	MAPKAPK5	mitogen-activated protein kinase-activated protein kinase 5 [Source:HGNC Symbol;Acc:HGNC:6889]
NP_006155	NFE2L2	nuclear factor, erythroid 2-like 2 [Source:HGNC Symbol;Acc:HGNC:7782]
NP_002935	ROS1	ROS proto-oncogene 1 , receptor tyrosine kinase [Source:HGNC Symbol;Acc:HGNC:10261]
NP_006816	CKAP4	cytoskeleton-associated protein 4 [Source:HGNC Symbol;Acc:HGNC:16991]
NP_079485	EPC1	enhancer of polycomb homolog 1 (Drosophila) [Source:HGNC Symbol;Acc:HGNC:19876]
NP_000413	KRT17	keratin 17, type I [Source:HGNC Symbol;Acc:HGNC:6427]
NP_000047	BCKDHB	branched chain keto acid dehydrogenase E1, beta polypeptide [Source:HGNC Symbol;Acc:HGNC:987]
NP_000030	APOA1	apolipoprotein A-I [Source:HGNC Symbol;Acc:HGNC:600]
NP_003391	XPO1	exportin 1 [Source:HGNC Symbol;Acc:HGNC:12825]
NP_003290	HSP90B1	heat shock protein 90kDa beta (Grp94), member 1 [Source:HGNC Symbol;Acc:HGNC:12028]
NP_000536	HNF1A	HNF1 homeobox A [Source:HGNC Symbol;Acc:HGNC:11621]
NP_055696	DCLRE1A	DNA cross-link repair 1A [Source:HGNC Symbol;Acc:HGNC:17660]
NP_079355	ZC3H12A	zinc finger CCCH-type containing 12A [Source:HGNC Symbol;Acc:HGNC:26259]
NP_056381	FAM169A	family with sequence similarity 169, member A [Source:HGNC Symbol;Acc:HGNC:29138]
NP_060921	CENPJ	centromere protein J [Source:HGNC Symbol;Acc:HGNC:17272]
NP_000343	ABCC8	ATP-binding cassette, sub-family C (CFTR/MRP), member 8 [Source:HGNC Symbol;Acc:HGNC:59]
NP_071345	PKNOX2	PBX/knotted 1 homeobox 2 [Source:HGNC Symbol;Acc:HGNC:16714]
NP_005325	HCFC1	host cell factor C1 [Source:HGNC Symbol;Acc:HGNC:4839]
NP_055970	LARP4B	La ribonucleoprotein domain family, member 4B [Source:HGNC Symbol;Acc:HGNC:28987]
NP_064630	TULP4	tubby like protein 4 [Source:HGNC Symbol;Acc:HGNC:15530]
NP_054733	SNRNP200	small nuclear ribonucleoprotein 200kDa (U5) [Source:HGNC Symbol;Acc:HGNC:30859]
NP_001113	PLIN2	perilipin 2 [Source:HGNC Symbol;Acc:HGNC:248]
NP_073728	PER2	period circadian clock 2 [Source:HGNC Symbol;Acc:HGNC:8846]
NP_037393	PPARGC1A	peroxisome proliferator-activated receptor gamma, coactivator 1 alpha [Source:HGNC Symbol;Acc:HGNC:9237]
NP_006083	NOD1	nucleotide-binding oligomerization domain containing 1 [Source:HGNC Symbol;Acc:HGNC:16390]
NP_004889	CLOCK	clock circadian regulator [Source:HGNC Symbol;Acc:HGNC:2082]
NP_001446	FOXO3	forkhead box O3 [Source:HGNC Symbol;Acc:HGNC:3821]
NP_001009984	C20ORF194	chromosome 20 open reading frame 194 [Source:HGNC Symbol;Acc:HGNC:17721]
NP_689629	NDUFAF6	NADH dehydrogenase (ubiquinone) complex I, assembly factor 6 [Source:HGNC Symbol;Acc:HGNC:28625]
NP_387467	HELB	helicase (DNA) B [Source:HGNC Symbol;Acc:HGNC:17196]
NP_734465	UNC5B	unc-5 homolog B (C. elegans) [Source:HGNC Symbol;Acc:HGNC:12568]
NP_116255	CGNL1	cingulin-like 1 [Source:HGNC Symbol;Acc:HGNC:25931]
NP_777580	SAMD14	sterile alpha motif domain containing 14 [Source:HGNC Symbol;Acc:HGNC:27312]
NP_004964	JARID2	jumonji, AT rich interactive domain 2 [Source:HGNC Symbol;Acc:HGNC:6196]
NP_005769	RBM5	RNA binding motif protein 5 [Source:HGNC Symbol;Acc:HGNC:9902]
NP_004930	DDX1	DEAD (Asp-Glu-Ala-Asp) box helicase 1 [Source:HGNC Symbol;Acc:HGNC:2734]
NP_001131147	ATXN1L	ataxin 1-like [Source:HGNC Symbol;Acc:HGNC:33279]
NP_078789	FYCO1	FYVE and coiled-coil domain containing 1 [Source:HGNC Symbol;Acc:HGNC:14673]
NP_055990	NBEAL2	neurobeachin-like 2 [Source:HGNC Symbol;Acc:HGNC:31928]
NP_113584	HUWE1	HECT, UBA and WWE domain containing 1, E3 ubiquitin protein ligase [Source:HGNC Symbol;Acc:HGNC:30892]
NP_006333	TACC3	transforming, acidic coiled-coil containing protein 3 [Source:HGNC Symbol;Acc:HGNC:11524]
NP_002821	PTPN4	protein tyrosine phosphatase, non-receptor type 4 (megakaryocyte) [Source:HGNC Symbol;Acc:HGNC:9656]
NP_001186211	LRBA	LPS-responsive vesicle trafficking, beach and anchor containing [Source:HGNC Symbol;Acc:HGNC:1742]
NP_001185763	PDE4DIP	phosphodiesterase 4D interacting protein [Source:HGNC Symbol;Acc:HGNC:15580]
NP_001188409	OSBPL6	oxysterol binding protein-like 6 [Source:HGNC Symbol;Acc:HGNC:16388]
NP_001186226	UIMC1	ubiquitin interaction motif containing 1 [Source:HGNC Symbol;Acc:HGNC:30298]
NP_001193937	MLLT4	myeloid/lymphoid or mixed-lineage leukemia (trithorax homolog, Drosophila); translocated to, 4 [Source:HGNC Symbol;Acc:HGNC:7137]
NP_892006	SYNE1	spectrin repeat containing, nuclear envelope 1 [Source:HGNC Symbol;Acc:HGNC:17089]
NP_001188474	RBM15	RNA binding motif protein 15 [Source:HGNC Symbol;Acc:HGNC:14959]
NP_001182225	MIPOL1	mirror-image polydactyly 1 [Source:HGNC Symbol;Acc:HGNC:21460]
NP_065944	CCDC180	coiled-coil domain containing 180 [Source:HGNC Symbol;Acc:HGNC:29303]
NP_001177344	TAF6	TAF6 RNA polymerase II, TATA box binding protein (TBP)-associated factor, 80kDa [Source:HGNC Symbol;Acc:HGNC:11540]
NP_059989	ARID1B	AT rich interactive domain 1B (SWI1-like) [Source:HGNC Symbol;Acc:HGNC:18040]
NP_001167587	DMXL2	Dmx-like 2 [Source:HGNC Symbol;Acc:HGNC:2938]
NP_001167567	ZEB1	zinc finger E-box binding homeobox 1 [Source:HGNC Symbol;Acc:HGNC:11642]
NP_001167555	POLL	polymerase (DNA directed), lambda [Source:HGNC Symbol;Acc:HGNC:9184]
NP_001166216	SEC23B	Sec23 homolog B (S. cerevisiae) [Source:HGNC Symbol;Acc:HGNC:10702]
NP_001166169	PPARGC1B	peroxisome proliferator-activated receptor gamma, coactivator 1 beta [Source:HGNC Symbol;Acc:HGNC:30022]
NP_569082	EXO1	exonuclease 1 [Source:HGNC Symbol;Acc:HGNC:3511]
NP_001155133	WWC1	WW and C2 domain containing 1 [Source:HGNC Symbol;Acc:HGNC:29435]
NP_055543	FRMPD4	FERM and PDZ domain containing 4 [Source:HGNC Symbol;Acc:HGNC:29007]
NP_001129101	PPP1R21	protein phosphatase 1, regulatory subunit 21 [Source:HGNC Symbol;Acc:HGNC:30595]
NP_004230	TRIP11	thyroid hormone receptor interactor 11 [Source:HGNC Symbol;Acc:HGNC:12305]
NP_001121186	HIVEP3	human immunodeficiency virus type I enhancer binding protein 3 [Source:HGNC Symbol;Acc:HGNC:13561]
NP_002462	MYH6	myosin, heavy chain 6, cardiac muscle, alpha [Source:HGNC Symbol;Acc:HGNC:7576]
NP_061198	MYO5C	myosin VC [Source:HGNC Symbol;Acc:HGNC:7604]
NP_001078956	MYSM1	Myb-like, SWIRM and MPN domains 1 [Source:HGNC Symbol;Acc:HGNC:29401]
NP_653269	WDR66	WD repeat domain 66 [Source:HGNC Symbol;Acc:HGNC:28506]
NP_065076	RALGAPA2	Ral GTPase activating protein, alpha subunit 2 (catalytic) [Source:HGNC Symbol;Acc:HGNC:16207]
NP_940870	MMS22L	MMS22-like, DNA repair protein [Source:HGNC Symbol;Acc:HGNC:21475]
NP_001035905	CAST	calpastatin [Source:HGNC Symbol;Acc:HGNC:1515]
NP_006436	PRPF8	pre-mRNA processing factor 8 [Source:HGNC Symbol;Acc:HGNC:17340]
NP_006176	NUMA1	nuclear mitotic apparatus protein 1 [Source:HGNC Symbol;Acc:HGNC:8059]
NP_055677	ARNT2	aryl-hydrocarbon receptor nuclear translocator 2 [Source:HGNC Symbol;Acc:HGNC:16876]
NP_005180	CBX2	chromobox homolog 2 [Source:HGNC Symbol;Acc:HGNC:1552]
NP_005924	KMT2A	lysine (K)-specific methyltransferase 2A [Source:HGNC Symbol;Acc:HGNC:7132]
NP_006412	ARFGEF1	ADP-ribosylation factor guanine nucleotide-exchange factor 1 (brefeldin A-inhibited) [Source:HGNC Symbol;Acc:HGNC:15772]
NP_001002909	GPATCH8	G patch domain containing 8 [Source:HGNC Symbol;Acc:HGNC:29066]
NP_001420	EP300	E1A binding protein p300 [Source:HGNC Symbol;Acc:HGNC:3373]
NP_060222	TBC1D8B	TBC1 domain family, member 8B (with GRAM domain) [Source:HGNC Symbol;Acc:HGNC:24715]
NP_004736	DLGAP2	discs, large (Drosophila) homolog-associated protein 2 [Source:HGNC Symbol;Acc:HGNC:2906]
NP_055717	DLGAP4	discs, large (Drosophila) homolog-associated protein 4 [Source:HGNC Symbol;Acc:HGNC:24476]
NP_060647	N4BP2	NEDD4 binding protein 2 [Source:HGNC Symbol;Acc:HGNC:29851]
NP_705831	COG7	component of oligomeric golgi complex 7 [Source:HGNC Symbol;Acc:HGNC:18622]
NP_008971	HNRNPUL1	heterogeneous nuclear ribonucleoprotein U-like 1 [Source:HGNC Symbol;Acc:HGNC:17011]
NP_005723	RAD50	RAD50 homolog (S. cerevisiae) [Source:HGNC Symbol;Acc:HGNC:9816]
NP_067028	RHOU	ras homolog family member U [Source:HGNC Symbol;Acc:HGNC:17794]
NP_000321	RS1	retinoschisin 1 [Source:HGNC Symbol;Acc:HGNC:10457]
NP_059108	FZD3	frizzled class receptor 3 [Source:HGNC Symbol;Acc:HGNC:4041]
NP_057062	TNNI3K	TNNI3 interacting kinase [Source:HGNC Symbol;Acc:HGNC:19661]
NP_001626	AMPH	amphiphysin [Source:HGNC Symbol;Acc:HGNC:471]
NP_001180286	NUP62	nucleoporin 62kDa [Source:HGNC Symbol;Acc:HGNC:8066]
NP_001177893	ZMYM2	zinc finger, MYM-type 2 [Source:HGNC Symbol;Acc:HGNC:12989]
NP_775919	CCDC141	coiled-coil domain containing 141 [Source:HGNC Symbol;Acc:HGNC:26821]
NP_005213	DLX6	distal-less homeobox 6 [Source:HGNC Symbol;Acc:HGNC:2919]
NP_078997	ZFHX4	zinc finger homeobox 4 [Source:HGNC Symbol;Acc:HGNC:30939]
NP_001165980	SATB2	SATB homeobox 2 [Source:HGNC Symbol;Acc:HGNC:21637]
NP_001073890	UNC13A	unc-13 homolog A (C. elegans) [Source:HGNC Symbol;Acc:HGNC:23150]
NP_001137478	SLITRK2	SLIT and NTRK-like family, member 2 [Source:HGNC Symbol;Acc:HGNC:13449]
NP_001131139	CASP8AP2	caspase 8 associated protein 2 [Source:HGNC Symbol;Acc:HGNC:1510]
NP_006759	BRAP	BRCA1 associated protein [Source:HGNC Symbol;Acc:HGNC:1099]
NP_001104595	IQSEC2	IQ motif and Sec7 domain 2 [Source:HGNC Symbol;Acc:HGNC:29059]
NP_056019	THSD7A	thrombospondin, type I, domain containing 7A [Source:HGNC Symbol;Acc:HGNC:22207]
NP_005520	HSPG2	heparan sulfate proteoglycan 2 [Source:HGNC Symbol;Acc:HGNC:5273]
NP_003945	MAP3K14	mitogen-activated protein kinase kinase kinase 14 [Source:HGNC Symbol;Acc:HGNC:6853]
NP_001004334	GPR179	G protein-coupled receptor 179 [Source:HGNC Symbol;Acc:HGNC:31371]
NP_000005	A2M	alpha-2-macroglobulin [Source:HGNC Symbol;Acc:HGNC:7]
NP_940978	AGRN	agrin [Source:HGNC Symbol;Acc:HGNC:329]
NP_056030	CAMTA1	calmodulin binding transcription activator 1 [Source:HGNC Symbol;Acc:HGNC:18806]
NP_061848	TERF2IP	telomeric repeat binding factor 2, interacting protein [Source:HGNC Symbol;Acc:HGNC:19246]
NP_055739	ATG14	autophagy related 14 [Source:HGNC Symbol;Acc:HGNC:19962]
NP_075050	ACTR8	ARP8 actin-related protein 8 homolog (yeast) [Source:HGNC Symbol;Acc:HGNC:14672]
NP_056153	ASXL1	additional sex combs like transcriptional regulator 1 [Source:HGNC Symbol;Acc:HGNC:18318]
NP_006124	DAGLA	diacylglycerol lipase, alpha [Source:HGNC Symbol;Acc:HGNC:1165]
NP_055917	NPHP4	nephronophthisis 4 [Source:HGNC Symbol;Acc:HGNC:19104]
NP_057485	C11ORF73	chromosome 11 open reading frame 73 [Source:HGNC Symbol;Acc:HGNC:26938]
NP_036546	RAB3GAP2	RAB3 GTPase activating protein subunit 2 (non-catalytic) [Source:HGNC Symbol;Acc:HGNC:17168]
NP_006566	MAP4K5	mitogen-activated protein kinase kinase kinase kinase 5 [Source:HGNC Symbol;Acc:HGNC:6867]
NP_061146	THSD1	thrombospondin, type I, domain containing 1 [Source:HGNC Symbol;Acc:HGNC:17754]
NP_060377	LAMTOR1	late endosomal/lysosomal adaptor, MAPK and MTOR activator 1 [Source:HGNC Symbol;Acc:HGNC:26068]
NP_057143	PPIL1	peptidylprolyl isomerase (cyclophilin)-like 1 [Source:HGNC Symbol;Acc:HGNC:9260]
NP_055454	TTC37	tetratricopeptide repeat domain 37 [Source:HGNC Symbol;Acc:HGNC:23639]
NP_009121	SEC23IP	SEC23 interacting protein [Source:HGNC Symbol;Acc:HGNC:17018]
NP_006034	HS3ST2	heparan sulfate (glucosamine) 3-O-sulfotransferase 2 [Source:HGNC Symbol;Acc:HGNC:5195]
NP_006757	KAT6A	K(lysine) acetyltransferase 6A [Source:HGNC Symbol;Acc:HGNC:13013]
NP_001073883	CCDC88C	coiled-coil domain containing 88C [Source:HGNC Symbol;Acc:HGNC:19967]
NP_001091872	ZBTB21	zinc finger and BTB domain containing 21 [Source:HGNC Symbol;Acc:HGNC:13083]
NP_665803	ABTB2	ankyrin repeat and BTB (POZ) domain containing 2 [Source:HGNC Symbol;Acc:HGNC:23842]
NP_061862	RBM27	RNA binding motif protein 27 [Source:HGNC Symbol;Acc:HGNC:29243]
NP_003449	BSN	bassoon presynaptic cytomatrix protein [Source:HGNC Symbol;Acc:HGNC:1117]
NP_001161744	ITPR1	inositol 1,4,5-trisphosphate receptor, type 1 [Source:HGNC Symbol;Acc:HGNC:6180]
NP_073739	YTHDC2	YTH domain containing 2 [Source:HGNC Symbol;Acc:HGNC:24721]
NP_056261	AHCTF1	AT hook containing transcription factor 1 [Source:HGNC Symbol;Acc:HGNC:24618]
NP_001159449	PROM2	prominin 2 [Source:HGNC Symbol;Acc:HGNC:20685]
NP_009135	DDX20	DEAD (Asp-Glu-Ala-Asp) box polypeptide 20 [Source:HGNC Symbol;Acc:HGNC:2743]
NP_001156750	TENM1	teneurin transmembrane protein 1 [Source:HGNC Symbol;Acc:HGNC:8117]
NP_001153605	KCNQ5	potassium channel, voltage gated KQT-like subfamily Q, member 5 [Source:HGNC Symbol;Acc:HGNC:6299]
NP_733793	RASAL2	RAS protein activator like 2 [Source:HGNC Symbol;Acc:HGNC:9874]
NP_006280	TLN1	talin 1 [Source:HGNC Symbol;Acc:HGNC:11845]
NP_056667	LMO7	LIM domain 7 [Source:HGNC Symbol;Acc:HGNC:6646]
NP_742066	PLEKHH2	pleckstrin homology domain containing, family H (with MyTH4 domain) member 2 [Source:HGNC Symbol;Acc:HGNC:30506]
NP_001136116	SPHKAP	SPHK1 interactor, AKAP domain containing [Source:HGNC Symbol;Acc:HGNC:30619]
NP_001136093	TGFBRAP1	transforming growth factor, beta receptor associated protein 1 [Source:HGNC Symbol;Acc:HGNC:16836]
NP_001129198	HMBOX1	homeobox containing 1 [Source:HGNC Symbol;Acc:HGNC:26137]
NP_056327	DNAH1	dynein, axonemal, heavy chain 1 [Source:HGNC Symbol;Acc:HGNC:2940]
NP_054878	SETD2	SET domain containing 2 [Source:HGNC Symbol;Acc:HGNC:18420]
NP_001124427	ARHGEF18	Rho/Rac guanine nucleotide exchange factor (GEF) 18 [Source:HGNC Symbol;Acc:HGNC:17090]
NP_006763	SYNGAP1	synaptic Ras GTPase activating protein 1 [Source:HGNC Symbol;Acc:HGNC:11497]
NP_004477	GOLGA2	golgin A2 [Source:HGNC Symbol;Acc:HGNC:4425]
NP_848543	SAPCD2	suppressor APC domain containing 2 [Source:HGNC Symbol;Acc:HGNC:28055]
NP_065941	KIAA1524	KIAA1524 [Source:HGNC Symbol;Acc:HGNC:29302]
NP_061978	TNXB	tenascin XB [Source:HGNC Symbol;Acc:HGNC:11976]
NP_835224	SESTD1	SEC14 and spectrin domains 1 [Source:HGNC Symbol;Acc:HGNC:18379]
NP_006305	CNKSR1	connector enhancer of kinase suppressor of Ras 1 [Source:HGNC Symbol;Acc:HGNC:19700]
NP_038460	TONSL	tonsoku-like, DNA repair protein [Source:HGNC Symbol;Acc:HGNC:7801]
NP_003322	TYK2	tyrosine kinase 2 [Source:HGNC Symbol;Acc:HGNC:12440]
NP_001119603	POLG	polymerase (DNA directed), gamma [Source:HGNC Symbol;Acc:HGNC:9179]
NP_001118228	PABPC1L	poly(A) binding protein, cytoplasmic 1-like [Source:HGNC Symbol;Acc:HGNC:15797]
NP_056018	RPRD2	regulation of nuclear pre-mRNA domain containing 2 [Source:HGNC Symbol;Acc:HGNC:29039]
NP_002964	ATXN2	ataxin 2 [Source:HGNC Symbol;Acc:HGNC:10555]
NP_056121	USP24	ubiquitin specific peptidase 24 [Source:HGNC Symbol;Acc:HGNC:12623]
NP_075561	C5ORF42	chromosome 5 open reading frame 42 [Source:HGNC Symbol;Acc:HGNC:25801]
NP_064506	UGGT2	UDP-glucose glycoprotein glucosyltransferase 2 [Source:HGNC Symbol;Acc:HGNC:15664]
NP_002909	RFX1	regulatory factor X, 1 (influences HLA class II expression) [Source:HGNC Symbol;Acc:HGNC:9982]
NP_203752	TANC1	tetratricopeptide repeat, ankyrin repeat and coiled-coil containing 1 [Source:HGNC Symbol;Acc:HGNC:29364]
NP_001139019	RBM17	RNA binding motif protein 17 [Source:HGNC Symbol;Acc:HGNC:16944]
NP_849149	IQUB	IQ motif and ubiquitin domain containing [Source:HGNC Symbol;Acc:HGNC:21995]
NP_002693	POU6F1	POU class 6 homeobox 1 [Source:HGNC Symbol;Acc:HGNC:9224]
NP_001138424	SDK2	sidekick cell adhesion molecule 2 [Source:HGNC Symbol;Acc:HGNC:19308]
NP_001138353	PRICKLE1	prickle homolog 1 (Drosophila) [Source:HGNC Symbol;Acc:HGNC:17019]
NP_005947	MTHFD1	methylenetetrahydrofolate dehydrogenase (NADP+ dependent) 1, methenyltetrahydrofolate cyclohydrolase, formyltetrahydrofolate synthetase [Source:HGNC Symbol;Acc:HGNC:7432]
NP_001452	FMO5	flavin containing monooxygenase 5 [Source:HGNC Symbol;Acc:HGNC:3773]
NP_001137533	COPB1	coatomer protein complex, subunit beta 1 [Source:HGNC Symbol;Acc:HGNC:2231]
NP_009130	IRAK3	interleukin-1 receptor-associated kinase 3 [Source:HGNC Symbol;Acc:HGNC:17020]
NP_001034589	VWA5B1	von Willebrand factor A domain containing 5B1 [Source:HGNC Symbol;Acc:HGNC:26538]
NP_001128726	PAX7	paired box 7 [Source:HGNC Symbol;Acc:HGNC:8621]
NP_001124387	MAMSTR	MEF2 activating motif and SAP domain containing transcriptional regulator [Source:HGNC Symbol;Acc:HGNC:26689]
NP_056374	SETBP1	SET binding protein 1 [Source:HGNC Symbol;Acc:HGNC:15573]
NP_065996	WDFY4	WDFY family member 4 [Source:HGNC Symbol;Acc:HGNC:29323]
NP_071895	RHBDF1	rhomboid 5 homolog 1 (Drosophila) [Source:HGNC Symbol;Acc:HGNC:20561]
NP_085130	CPEB4	cytoplasmic polyadenylation element binding protein 4 [Source:HGNC Symbol;Acc:HGNC:21747]
NP_057532	DTL	denticleless E3 ubiquitin protein ligase homolog (Drosophila) [Source:HGNC Symbol;Acc:HGNC:30288]
NP_055680	NCAPD2	non-SMC condensin I complex, subunit D2 [Source:HGNC Symbol;Acc:HGNC:24305]
NP_071757	MMS19	MMS19 nucleotide excision repair homolog (S. cerevisiae) [Source:HGNC Symbol;Acc:HGNC:13824]
NP_057726	SPTBN5	spectrin, beta, non-erythrocytic 5 [Source:HGNC Symbol;Acc:HGNC:15680]
NP_001106962	AMOT	angiomotin [Source:HGNC Symbol;Acc:HGNC:17810]
NP_001106849	FANCI	Fanconi anemia, complementation group I [Source:HGNC Symbol;Acc:HGNC:25568]
NP_056526	GLTSCR1	glioma tumor suppressor candidate region gene 1 [Source:HGNC Symbol;Acc:HGNC:4332]
NP_079461	TANC2	tetratricopeptide repeat, ankyrin repeat and coiled-coil containing 2 [Source:HGNC Symbol;Acc:HGNC:30212]
NP_001099034	CCHCR1	coiled-coil alpha-helical rod protein 1 [Source:HGNC Symbol;Acc:HGNC:13930]
NP_060389	STX17	syntaxin 17 [Source:HGNC Symbol;Acc:HGNC:11432]
NP_612369	LRRC16B	leucine rich repeat containing 16B [Source:HGNC Symbol;Acc:HGNC:20272]
NP_057382	FBXO40	F-box protein 40 [Source:HGNC Symbol;Acc:HGNC:29816]
NP_065891	FNIP2	folliculin interacting protein 2 [Source:HGNC Symbol;Acc:HGNC:29280]
NP_065073	ARFGEF3	ARFGEF family member 3 [Source:HGNC Symbol;Acc:HGNC:21213]
NP_067636	PLEKHA2	pleckstrin homology domain containing, family A (phosphoinositide binding specific) member 2 [Source:HGNC Symbol;Acc:HGNC:14336]
NP_055504	DOCK10	dedicator of cytokinesis 10 [Source:HGNC Symbol;Acc:HGNC:23479]
NP_079534	VWA7	von Willebrand factor A domain containing 7 [Source:HGNC Symbol;Acc:HGNC:13939]
NP_079221	RMI1	RecQ mediated genome instability 1 [Source:HGNC Symbol;Acc:HGNC:25764]
NP_060264	FOCAD	focadhesin [Source:HGNC Symbol;Acc:HGNC:23377]
NP_060087	NOTCH1	notch 1 [Source:HGNC Symbol;Acc:HGNC:7881]
NP_079223	PHC3	polyhomeotic homolog 3 (Drosophila) [Source:HGNC Symbol;Acc:HGNC:15682]
NP_001091952	CRTC1	CREB regulated transcription coactivator 1 [Source:HGNC Symbol;Acc:HGNC:16062]
NP_059129	MYO3A	myosin IIIA [Source:HGNC Symbol;Acc:HGNC:7601]
NP_060224	UHRF1BP1	UHRF1 binding protein 1 [Source:HGNC Symbol;Acc:HGNC:21216]
NP_003067	SMARCD1	SWI/SNF related, matrix associated, actin dependent regulator of chromatin, subfamily d, member 1 [Source:HGNC Symbol;Acc:HGNC:11106]
NP_054799	DUOX2	dual oxidase 2 [Source:HGNC Symbol;Acc:HGNC:13273]
NP_055797	PCNX	pecanex homolog (Drosophila) [Source:HGNC Symbol;Acc:HGNC:19740]
NP_004516	LRP2	low density lipoprotein receptor-related protein 2 [Source:HGNC Symbol;Acc:HGNC:6694]
NP_689637	AMER1	APC membrane recruitment protein 1 [Source:HGNC Symbol;Acc:HGNC:26837]
NP_001073981	BICC1	BicC family RNA binding protein 1 [Source:HGNC Symbol;Acc:HGNC:19351]
NP_001092286	TENM4	teneurin transmembrane protein 4 [Source:HGNC Symbol;Acc:HGNC:29945]
NP_001107644	PIK3R3	phosphoinositide-3-kinase, regulatory subunit 3 (gamma) [Source:HGNC Symbol;Acc:HGNC:8981]
NP_060710	KIRREL	kin of IRRE like (Drosophila) [Source:HGNC Symbol;Acc:HGNC:15734]
NP_004388	DDX6	DEAD (Asp-Glu-Ala-Asp) box helicase 6 [Source:HGNC Symbol;Acc:HGNC:2747]
NP_001106878	LDB1	LIM domain binding 1 [Source:HGNC Symbol;Acc:HGNC:6532]
NP_055740	R3HDM2	R3H domain containing 2 [Source:HGNC Symbol;Acc:HGNC:29167]
NP_963922	KAZN	kazrin, periplakin interacting protein [Source:HGNC Symbol;Acc:HGNC:29173]
NP_060417	MOCOS	molybdenum cofactor sulfurase [Source:HGNC Symbol;Acc:HGNC:18234]
NP_001095866	SIKE1	suppressor of IKBKE 1 [Source:HGNC Symbol;Acc:HGNC:26119]
NP_001979	EVPL	envoplakin [Source:HGNC Symbol;Acc:HGNC:3503]
NP_002510	NPAT	nuclear protein, ataxia-telangiectasia locus [Source:HGNC Symbol;Acc:HGNC:7896]
NP_056504	DENND2A	DENN/MADD domain containing 2A [Source:HGNC Symbol;Acc:HGNC:22212]
NP_919299	B3GLCT	beta 3-glucosyltransferase [Source:HGNC Symbol;Acc:HGNC:20207]
NP_055839	XPO7	exportin 7 [Source:HGNC Symbol;Acc:HGNC:14108]
NP_005912	MAP3K1	mitogen-activated protein kinase kinase kinase 1, E3 ubiquitin protein ligase [Source:HGNC Symbol;Acc:HGNC:6848]
NP_005900	MAP1B	microtubule-associated protein 1B [Source:HGNC Symbol;Acc:HGNC:6836]
NP_065924	LRRN1	leucine rich repeat neuronal 1 [Source:HGNC Symbol;Acc:HGNC:20980]
NP_008970	PTPN21	protein tyrosine phosphatase, non-receptor type 21 [Source:HGNC Symbol;Acc:HGNC:9651]
NP_055938	FRMD4B	FERM domain containing 4B [Source:HGNC Symbol;Acc:HGNC:24886]
NP_001092752	ZNF239	zinc finger protein 239 [Source:HGNC Symbol;Acc:HGNC:13031]
NP_660328	NKX2-3	NK2 homeobox 3 [Source:HGNC Symbol;Acc:HGNC:7836]
NP_073752	RFX7	regulatory factor X, 7 [Source:HGNC Symbol;Acc:HGNC:25777]
NP_112174	TRIM8	tripartite motif containing 8 [Source:HGNC Symbol;Acc:HGNC:15579]
NP_061923	USP53	ubiquitin specific peptidase 53 [Source:HGNC Symbol;Acc:HGNC:29255]
NP_001091639	BSX	brain-specific homeobox [Source:HGNC Symbol;Acc:HGNC:20450]
NP_068799	ZNF148	zinc finger protein 148 [Source:HGNC Symbol;Acc:HGNC:12933]
NP_997400	ADAMTSL3	ADAMTS-like 3 [Source:HGNC Symbol;Acc:HGNC:14633]
NP_031387	NID2	nidogen 2 (osteonidogen) [Source:HGNC Symbol;Acc:HGNC:13389]
NP_036423	ESPL1	extra spindle pole bodies homolog 1 (S. cerevisiae) [Source:HGNC Symbol;Acc:HGNC:16856]
NP_006188	PCM1	pericentriolar material 1 [Source:HGNC Symbol;Acc:HGNC:8727]
NP_003913	HERC1	HECT and RLD domain containing E3 ubiquitin protein ligase family member 1 [Source:HGNC Symbol;Acc:HGNC:4867]
NP_002323	LRP1	low density lipoprotein receptor-related protein 1 [Source:HGNC Symbol;Acc:HGNC:6692]
NP_003101	SP2	Sp2 transcription factor [Source:HGNC Symbol;Acc:HGNC:11207]
NP_056536	GEMIN4	gem (nuclear organelle) associated protein 4 [Source:HGNC Symbol;Acc:HGNC:15717]
NP_001073896	THSD7B	thrombospondin, type I, domain containing 7B [Source:HGNC Symbol;Acc:HGNC:29348]
NP_055718	NAV3	neuron navigator 3 [Source:HGNC Symbol;Acc:HGNC:15998]
NP_001072993	PAICS	phosphoribosylaminoimidazole carboxylase, phosphoribosylaminoimidazole succinocarboxamide synthetase [Source:HGNC Symbol;Acc:HGNC:8587]
NP_114141	HMCN1	hemicentin 1 [Source:HGNC Symbol;Acc:HGNC:19194]
NP_689472	TICRR	TOPBP1-interacting checkpoint and replication regulator [Source:HGNC Symbol;Acc:HGNC:28704]
NP_689943	TBC1D32	TBC1 domain family, member 32 [Source:HGNC Symbol;Acc:HGNC:21485]
NP_775771	TTBK2	tau tubulin kinase 2 [Source:HGNC Symbol;Acc:HGNC:19141]
NP_001070656	HS6ST2	heparan sulfate 6-O-sulfotransferase 2 [Source:HGNC Symbol;Acc:HGNC:19133]
NP_443143	ESCO1	establishment of sister chromatid cohesion N-acetyltransferase 1 [Source:HGNC Symbol;Acc:HGNC:24645]
NP_060497	FRMD4A	FERM domain containing 4A [Source:HGNC Symbol;Acc:HGNC:25491]
NP_000248	MYH7	myosin, heavy chain 7, cardiac muscle, beta [Source:HGNC Symbol;Acc:HGNC:7577]
NP_065853	CEP126	centrosomal protein 126kDa [Source:HGNC Symbol;Acc:HGNC:29264]
NP_612357	OTULIN	OTU deubiquitinase with linear linkage specificity [Source:HGNC Symbol;Acc:HGNC:25118]
NP_002499	NID1	nidogen 1 [Source:HGNC Symbol;Acc:HGNC:7821]
NP_001041631	STIL	SCL/TAL1 interrupting locus [Source:HGNC Symbol;Acc:HGNC:10879]
NP_067047	ZNF462	zinc finger protein 462 [Source:HGNC Symbol;Acc:HGNC:21684]
NP_003283	TPR	translocated promoter region, nuclear basket protein [Source:HGNC Symbol;Acc:HGNC:12017]
NP_115495	ADGRV1	adhesion G protein-coupled receptor V1 [Source:HGNC Symbol;Acc:HGNC:17416]
NP_055940	CIC	capicua transcriptional repressor [Source:HGNC Symbol;Acc:HGNC:14214]
NP_003119	SPTBN1	spectrin, beta, non-erythrocytic 1 [Source:HGNC Symbol;Acc:HGNC:11275]
NP_001036146	RERE	arginine-glutamic acid dipeptide (RE) repeats [Source:HGNC Symbol;Acc:HGNC:9965]
NP_055927	MAST2	microtubule associated serine/threonine kinase 2 [Source:HGNC Symbol;Acc:HGNC:19035]
NP_000544	WRN	Werner syndrome, RecQ helicase-like [Source:HGNC Symbol;Acc:HGNC:12791]
NP_006050	LAMC3	laminin, gamma 3 [Source:HGNC Symbol;Acc:HGNC:6494]
NP_005206	DCC	DCC netrin 1 receptor [Source:HGNC Symbol;Acc:HGNC:2701]
NP_005111	MED12	mediator complex subunit 12 [Source:HGNC Symbol;Acc:HGNC:11957]
NP_001035878	GLIS3	GLIS family zinc finger 3 [Source:HGNC Symbol;Acc:HGNC:28510]
NP_612639	TAF8	TAF8 RNA polymerase II, TATA box binding protein (TBP)-associated factor, 43kDa [Source:HGNC Symbol;Acc:HGNC:17300]
NP_005112	MED13	mediator complex subunit 13 [Source:HGNC Symbol;Acc:HGNC:22474]
NP_001511	GTF3C1	general transcription factor IIIC, polypeptide 1, alpha 220kDa [Source:HGNC Symbol;Acc:HGNC:4664]
NP_003925	FUBP3	far upstream element (FUSE) binding protein 3 [Source:HGNC Symbol;Acc:HGNC:4005]
NP_078856	EFTUD1	elongation factor Tu GTP binding domain containing 1 [Source:HGNC Symbol;Acc:HGNC:25789]
NP_055867	HECW1	HECT, C2 and WW domain containing E3 ubiquitin protein ligase 1 [Source:HGNC Symbol;Acc:HGNC:22195]
NP_065803	GPR158	G protein-coupled receptor 158 [Source:HGNC Symbol;Acc:HGNC:23689]
NP_055520	DOCK4	dedicator of cytokinesis 4 [Source:HGNC Symbol;Acc:HGNC:19192]
NP_733751	KMT2C	lysine (K)-specific methyltransferase 2C [Source:HGNC Symbol;Acc:HGNC:13726]
NP_057657	GMIP	GEM interacting protein [Source:HGNC Symbol;Acc:HGNC:24852]
NP_000543	VWF	von Willebrand factor [Source:HGNC Symbol;Acc:HGNC:12726]
NP_689419	SNX6	sorting nexin 6 [Source:HGNC Symbol;Acc:HGNC:14970]
NP_005261	GLI2	GLI family zinc finger 2 [Source:HGNC Symbol;Acc:HGNC:4318]
NP_006819	ASCC3	activating signal cointegrator 1 complex subunit 3 [Source:HGNC Symbol;Acc:HGNC:18697]
NP_065988	FANCM	Fanconi anemia, complementation group M [Source:HGNC Symbol;Acc:HGNC:23168]
NP_072047	VPS52	vacuolar protein sorting 52 homolog (S. cerevisiae) [Source:HGNC Symbol;Acc:HGNC:10518]
NP_742068	RC3H1	ring finger and CCCH-type domains 1 [Source:HGNC Symbol;Acc:HGNC:29434]
NP_004481	GRB14	growth factor receptor-bound protein 14 [Source:HGNC Symbol;Acc:HGNC:4565]
NP_001025226	ARHGAP5	Rho GTPase activating protein 5 [Source:HGNC Symbol;Acc:HGNC:675]
NP_000473	APOA4	apolipoprotein A-IV [Source:HGNC Symbol;Acc:HGNC:602]
NP_683515	SMC1B	structural maintenance of chromosomes 1B [Source:HGNC Symbol;Acc:HGNC:11112]
NP_689764	SNRNP48	small nuclear ribonucleoprotein 48kDa (U11/U12) [Source:HGNC Symbol;Acc:HGNC:21368]
NP_060594	RFWD3	ring finger and WD repeat domain 3 [Source:HGNC Symbol;Acc:HGNC:25539]
NP_001020769	ARHGAP30	Rho GTPase activating protein 30 [Source:HGNC Symbol;Acc:HGNC:27414]
NP_005073	TRIM25	tripartite motif containing 25 [Source:HGNC Symbol;Acc:HGNC:12932]
NP_008860	SKIV2L	superkiller viralicidic activity 2-like (S. cerevisiae) [Source:HGNC Symbol;Acc:HGNC:10898]
NP_072174	TNS1	tensin 1 [Source:HGNC Symbol;Acc:HGNC:11973]
NP_001990	FBN2	fibrillin 2 [Source:HGNC Symbol;Acc:HGNC:3604]
NP_443076	WDR34	WD repeat domain 34 [Source:HGNC Symbol;Acc:HGNC:28296]
NP_001018074	NTRK2	neurotrophic tyrosine kinase, receptor, type 2 [Source:HGNC Symbol;Acc:HGNC:8032]
NP_835221	DLX1	distal-less homeobox 1 [Source:HGNC Symbol;Acc:HGNC:2914]
NP_006539	IGF2BP2	insulin-like growth factor 2 mRNA binding protein 2 [Source:HGNC Symbol;Acc:HGNC:28867]
NP_115820	SLX4	SLX4 structure-specific endonuclease subunit [Source:HGNC Symbol;Acc:HGNC:23845]
NP_001615	AIM1	absent in melanoma 1 [Source:HGNC Symbol;Acc:HGNC:356]
NP_001010872	FAM83B	family with sequence similarity 83, member B [Source:HGNC Symbol;Acc:HGNC:21357]
NP_057232	SHANK1	SH3 and multiple ankyrin repeat domains 1 [Source:HGNC Symbol;Acc:HGNC:15474]
NP_000867	IGF2R	insulin-like growth factor 2 receptor [Source:HGNC Symbol;Acc:HGNC:5467]
NP_061138	VPS33B	vacuolar protein sorting 33 homolog B (yeast) [Source:HGNC Symbol;Acc:HGNC:12712]
NP_000159	GLI3	GLI family zinc finger 3 [Source:HGNC Symbol;Acc:HGNC:4319]
NP_849172	NLRC3	NLR family, CARD domain containing 3 [Source:HGNC Symbol;Acc:HGNC:29889]
NP_003212	TFAP2B	transcription factor AP-2 beta (activating enhancer binding protein 2 beta) [Source:HGNC Symbol;Acc:HGNC:11743]
NP_001071062	EXOC3L4	exocyst complex component 3-like 4 [Source:HGNC Symbol;Acc:HGNC:20120]
NP_004710	SCAF11	SR-related CTD-associated factor 11 [Source:HGNC Symbol;Acc:HGNC:10784]
NP_002105	HIVEP1	human immunodeficiency virus type I enhancer binding protein 1 [Source:HGNC Symbol;Acc:HGNC:4920]
NP_775490	SIK1	salt-inducible kinase 1 [Source:HGNC Symbol;Acc:HGNC:11142]
NP_112181	FAM83D	family with sequence similarity 83, member D [Source:HGNC Symbol;Acc:HGNC:16122]
NP_003433	ZNF143	zinc finger protein 143 [Source:HGNC Symbol;Acc:HGNC:12928]
NP_006026	CDC42BPB	CDC42 binding protein kinase beta (DMPK-like) [Source:HGNC Symbol;Acc:HGNC:1738]
NP_001036783	ELMSAN1	ELM2 and Myb/SANT-like domain containing 1 [Source:HGNC Symbol;Acc:HGNC:19853]
NP_060208	CNTLN	centlein, centrosomal protein [Source:HGNC Symbol;Acc:HGNC:23432]
NP_060050	ZRANB1	zinc finger, RAN-binding domain containing 1 [Source:HGNC Symbol;Acc:HGNC:18224]
NP_620687	ADAMTS16	ADAM metallopeptidase with thrombospondin type 1 motif, 16 [Source:HGNC Symbol;Acc:HGNC:17108]
NP_009055	UTRN	utrophin [Source:HGNC Symbol;Acc:HGNC:12635]
NP_006725	HIVEP2	human immunodeficiency virus type I enhancer binding protein 2 [Source:HGNC Symbol;Acc:HGNC:4921]
NP_078866	ARSJ	arylsulfatase family, member J [Source:HGNC Symbol;Acc:HGNC:26286]
NP_055445	ZNF592	zinc finger protein 592 [Source:HGNC Symbol;Acc:HGNC:28986]
NP_000375	APOB	apolipoprotein B [Source:HGNC Symbol;Acc:HGNC:603]
NP_065930	CCDC146	coiled-coil domain containing 146 [Source:HGNC Symbol;Acc:HGNC:29296]
NP_079093	THSD4	thrombospondin, type I, domain containing 4 [Source:HGNC Symbol;Acc:HGNC:25835]
NP_066015	EPG5	ectopic P-granules autophagy protein 5 homolog (C. elegans) [Source:HGNC Symbol;Acc:HGNC:29331]
NP_443128	CSMD2	CUB and Sushi multiple domains 2 [Source:HGNC Symbol;Acc:HGNC:19290]
NP_061152	KMT2E	lysine (K)-specific methyltransferase 2E [Source:HGNC Symbol;Acc:HGNC:18541]
NP_002102	HTT	huntingtin [Source:HGNC Symbol;Acc:HGNC:4851]
NP_000384	COL5A2	collagen, type V, alpha 2 [Source:HGNC Symbol;Acc:HGNC:2210]
NP_055023	DSPP	dentin sialophosphoprotein [Source:HGNC Symbol;Acc:HGNC:3054]
NP_653273	OTOA	otoancorin [Source:HGNC Symbol;Acc:HGNC:16378]
NP_006452	SPAG5	sperm associated antigen 5 [Source:HGNC Symbol;Acc:HGNC:13452]
NP_001018125	FANCD2	Fanconi anemia, complementation group D2 [Source:HGNC Symbol;Acc:HGNC:3585]
NP_001013725	EIF2AK4	eukaryotic translation initiation factor 2 alpha kinase 4 [Source:HGNC Symbol;Acc:HGNC:19687]
NP_689659	CEP128	centrosomal protein 128kDa [Source:HGNC Symbol;Acc:HGNC:20359]
NP_004417	PHC1	polyhomeotic homolog 1 (Drosophila) [Source:HGNC Symbol;Acc:HGNC:3182]
NP_001017368	RFFL	ring finger and FYVE-like domain containing E3 ubiquitin protein ligase [Source:HGNC Symbol;Acc:HGNC:24821]
NP_055715	COBLL1	cordon-bleu WH2 repeat protein-like 1 [Source:HGNC Symbol;Acc:HGNC:23571]
NP_055907	SMG1	SMG1 phosphatidylinositol 3-kinase-related kinase [Source:HGNC Symbol;Acc:HGNC:30045]
NP_001013680	PTX4	pentraxin 4, long [Source:HGNC Symbol;Acc:HGNC:14171]
NP_059984	PLXNA3	plexin A3 [Source:HGNC Symbol;Acc:HGNC:9101]
NP_722576	ADGRG4	adhesion G protein-coupled receptor G4 [Source:HGNC Symbol;Acc:HGNC:18992]
NP_443148	RNF157	ring finger protein 157 [Source:HGNC Symbol;Acc:HGNC:29402]
NP_055190	FETUB	fetuin B [Source:HGNC Symbol;Acc:HGNC:3658]
NP_006609	KDM5B	lysine (K)-specific demethylase 5B [Source:HGNC Symbol;Acc:HGNC:18039]
NP_689854	ARID2	AT rich interactive domain 2 (ARID, RFX-like) [Source:HGNC Symbol;Acc:HGNC:18037]
NP_001894	CTNNA1	catenin (cadherin-associated protein), alpha 1, 102kDa [Source:HGNC Symbol;Acc:HGNC:2509]
NP_060498	SAMD4B	sterile alpha motif domain containing 4B [Source:HGNC Symbol;Acc:HGNC:25492]
NP_065789	KIDINS220	kinase D-interacting substrate, 220kDa [Source:HGNC Symbol;Acc:HGNC:29508]
NP_006209	PIK3CA	phosphatidylinositol-4,5-bisphosphate 3-kinase, catalytic subunit alpha [Source:HGNC Symbol;Acc:HGNC:8975]
NP_060681	RAVER2	ribonucleoprotein, PTB-binding 2 [Source:HGNC Symbol;Acc:HGNC:25577]
NP_077313	IRX1	iroquois homeobox 1 [Source:HGNC Symbol;Acc:HGNC:14358]
NP_001001329	PRKCSH	protein kinase C substrate 80K-H [Source:HGNC Symbol;Acc:HGNC:9411]
NP_998754	RAPH1	Ras association (RalGDS/AF-6) and pleckstrin homology domains 1 [Source:HGNC Symbol;Acc:HGNC:14436]
NP_002559	PABPC1	poly(A) binding protein, cytoplasmic 1 [Source:HGNC Symbol;Acc:HGNC:8554]
NP_055754	TRAPPC8	trafficking protein particle complex 8 [Source:HGNC Symbol;Acc:HGNC:29169]
NP_955387	ADAMTS18	ADAM metallopeptidase with thrombospondin type 1 motif, 18 [Source:HGNC Symbol;Acc:HGNC:17110]
NP_277050	ARHGAP18	Rho GTPase activating protein 18 [Source:HGNC Symbol;Acc:HGNC:21035]
NP_056036	DNMBP	dynamin binding protein [Source:HGNC Symbol;Acc:HGNC:30373]
NP_005484	RANBP9	RAN binding protein 9 [Source:HGNC Symbol;Acc:HGNC:13727]
NP_036416	KCNH3	potassium channel, voltage gated eag related subfamily H, member 3 [Source:HGNC Symbol;Acc:HGNC:6252]
NP_055073	SYCP2	synaptonemal complex protein 2 [Source:HGNC Symbol;Acc:HGNC:11490]
NP_002572	PAPPA	pregnancy-associated plasma protein A, pappalysin 1 [Source:HGNC Symbol;Acc:HGNC:8602]
NP_932157	PHC2	polyhomeotic homolog 2 (Drosophila) [Source:HGNC Symbol;Acc:HGNC:3183]
NP_002638	PIK3C3	phosphatidylinositol 3-kinase, catalytic subunit type 3 [Source:HGNC Symbol;Acc:HGNC:8974]
NP_055270	RNF115	ring finger protein 115 [Source:HGNC Symbol;Acc:HGNC:18154]
NP_054784	ASTE1	asteroid homolog 1 (Drosophila) [Source:HGNC Symbol;Acc:HGNC:25021]
NP_002678	PNN	pinin, desmosome associated protein [Source:HGNC Symbol;Acc:HGNC:9162]
NP_057285	AMOTL2	angiomotin like 2 [Source:HGNC Symbol;Acc:HGNC:17812]
NP_116277	COL27A1	collagen, type XXVII, alpha 1 [Source:HGNC Symbol;Acc:HGNC:22986]
NP_056176	R3HDM1	R3H domain containing 1 [Source:HGNC Symbol;Acc:HGNC:9757]
NP_078824	CEP97	centrosomal protein 97kDa [Source:HGNC Symbol;Acc:HGNC:26244]
NP_055806	WDFY3	WD repeat and FYVE domain containing 3 [Source:HGNC Symbol;Acc:HGNC:20751]
NP_775099	ABCA12	ATP-binding cassette, sub-family A (ABC1), member 12 [Source:HGNC Symbol;Acc:HGNC:14637]
NP_006297	SMC1A	structural maintenance of chromosomes 1A [Source:HGNC Symbol;Acc:HGNC:11111]
NP_065825	MIB1	mindbomb E3 ubiquitin protein ligase 1 [Source:HGNC Symbol;Acc:HGNC:21086]
NP_803882	CYP20A1	cytochrome P450, family 20, subfamily A, polypeptide 1 [Source:HGNC Symbol;Acc:HGNC:20576]
NP_056173	MORC3	MORC family CW-type zinc finger 3 [Source:HGNC Symbol;Acc:HGNC:23572]
NP_112168	STK33	serine/threonine kinase 33 [Source:HGNC Symbol;Acc:HGNC:14568]
NP_001631	APEH	acylaminoacyl-peptide hydrolase [Source:HGNC Symbol;Acc:HGNC:586]
NP_056292	SIN3A	SIN3 transcription regulator family member A [Source:HGNC Symbol;Acc:HGNC:19353]
NP_060712	SLC47A1	solute carrier family 47 (multidrug and toxin extrusion), member 1 [Source:HGNC Symbol;Acc:HGNC:25588]
NP_115971	USP32	ubiquitin specific peptidase 32 [Source:HGNC Symbol;Acc:HGNC:19143]
NP_663729	ATPAF2	ATP synthase mitochondrial F1 complex assembly factor 2 [Source:HGNC Symbol;Acc:HGNC:18802]
NP_003316	HIRA	histone cell cycle regulator [Source:HGNC Symbol;Acc:HGNC:4916]
NP_005091	AKAP12	A kinase (PRKA) anchor protein 12 [Source:HGNC Symbol;Acc:HGNC:370]
NP_653337	NDUFAF7	NADH dehydrogenase (ubiquinone) complex I, assembly factor 7 [Source:HGNC Symbol;Acc:HGNC:28816]
NP_005617	SRSF4	serine/arginine-rich splicing factor 4 [Source:HGNC Symbol;Acc:HGNC:10786]
NP_004597	TAF1	TAF1 RNA polymerase II, TATA box binding protein (TBP)-associated factor, 250kDa [Source:HGNC Symbol;Acc:HGNC:11535]
NP_057439	DDX47	DEAD (Asp-Glu-Ala-Asp) box polypeptide 47 [Source:HGNC Symbol;Acc:HGNC:18682]
NP_004595	STX4	syntaxin 4 [Source:HGNC Symbol;Acc:HGNC:11439]
NP_073613	OSBPL11	oxysterol binding protein-like 11 [Source:HGNC Symbol;Acc:HGNC:16397]
NP_604391	CREB1	cAMP responsive element binding protein 1 [Source:HGNC Symbol;Acc:HGNC:2345]
NP_002902	UPF1	UPF1 regulator of nonsense transcripts homolog (yeast) [Source:HGNC Symbol;Acc:HGNC:9962]
NP_065815	CASKIN1	CASK interacting protein 1 [Source:HGNC Symbol;Acc:HGNC:20879]
NP_054722	DHX38	DEAH (Asp-Glu-Ala-His) box polypeptide 38 [Source:HGNC Symbol;Acc:HGNC:17211]
NP_065845	LRRC7	leucine rich repeat containing 7 [Source:HGNC Symbol;Acc:HGNC:18531]
NP_443198	FAM129A	family with sequence similarity 129, member A [Source:HGNC Symbol;Acc:HGNC:16784]
NP_443106	STX1B	syntaxin 1B [Source:HGNC Symbol;Acc:HGNC:18539]
NP_055816	SPEN	spen family transcriptional repressor [Source:HGNC Symbol;Acc:HGNC:17575]
NP_116244	HSH2D	hematopoietic SH2 domain containing [Source:HGNC Symbol;Acc:HGNC:24920]
NP_066285	NR2F2	nuclear receptor subfamily 2, group F, member 2 [Source:HGNC Symbol;Acc:HGNC:7976]
NP_075447	WHSC1L1	Wolf-Hirschhorn syndrome candidate 1-like 1 [Source:HGNC Symbol;Acc:HGNC:12767]
NP_060895	PI4K2A	phosphatidylinositol 4-kinase type 2 alpha [Source:HGNC Symbol;Acc:HGNC:30031]
NP_079520	TSGA10	testis specific, 10 [Source:HGNC Symbol;Acc:HGNC:14927]
NP_068831	JUP	junction plakoglobin [Source:HGNC Symbol;Acc:HGNC:6207]
NP_071378	ZNF335	zinc finger protein 335 [Source:HGNC Symbol;Acc:HGNC:15807]
NP_004229	TRIP12	thyroid hormone receptor interactor 12 [Source:HGNC Symbol;Acc:HGNC:12306]
NP_055572	MAML1	mastermind-like 1 (Drosophila) [Source:HGNC Symbol;Acc:HGNC:13632]
NP_036276	DNAI1	dynein, axonemal, intermediate chain 1 [Source:HGNC Symbol;Acc:HGNC:2954]
NP_006523	ELL	elongation factor RNA polymerase II [Source:HGNC Symbol;Acc:HGNC:23114]
NP_006237	PPP2R5E	protein phosphatase 2, regulatory subunit B', epsilon isoform [Source:HGNC Symbol;Acc:HGNC:9313]
NP_005307	GTF2H1	general transcription factor IIH, polypeptide 1, 62kDa [Source:HGNC Symbol;Acc:HGNC:4655]
NP_005088	LGI1	leucine-rich, glioma inactivated 1 [Source:HGNC Symbol;Acc:HGNC:6572]
NP_004932	DHX8	DEAH (Asp-Glu-Ala-His) box polypeptide 8 [Source:HGNC Symbol;Acc:HGNC:2749]
NP_003122	SRF	serum response factor (c-fos serum response element-binding transcription factor) [Source:HGNC Symbol;Acc:HGNC:11291]
NP_003812	RIPK2	receptor-interacting serine-threonine kinase 2 [Source:HGNC Symbol;Acc:HGNC:10020]
NP_000309	PEX2	peroxisomal biogenesis factor 2 [Source:HGNC Symbol;Acc:HGNC:9717]
NP_003623	CNTNAP1	contactin associated protein 1 [Source:HGNC Symbol;Acc:HGNC:8011]
NP_001555	ING2	inhibitor of growth family, member 2 [Source:HGNC Symbol;Acc:HGNC:6063]
NP_002136	HOXB2	homeobox B2 [Source:HGNC Symbol;Acc:HGNC:5113]
NP_001508	GTF2H4	general transcription factor IIH, polypeptide 4, 52kDa [Source:HGNC Symbol;Acc:HGNC:4658]
NP_001859	CPA1	carboxypeptidase A1 (pancreatic) [Source:HGNC Symbol;Acc:HGNC:2296]
NP_000085	COL7A1	collagen, type VII, alpha 1 [Source:HGNC Symbol;Acc:HGNC:2214]
NP_001830	CNN3	calponin 3, acidic [Source:HGNC Symbol;Acc:HGNC:2157]
NP_064581	XAB2	XPA binding protein 2 [Source:HGNC Symbol;Acc:HGNC:14089]
NP_003557	EEA1	early endosome antigen 1 [Source:HGNC Symbol;Acc:HGNC:3185]
NP_056046	NUP160	nucleoporin 160kDa [Source:HGNC Symbol;Acc:HGNC:18017]
NP_056164	GLTSCR1L	GLTSCR1-like [Source:HGNC Symbol;Acc:HGNC:21111]
NP_056356	LRIG1	leucine-rich repeats and immunoglobulin-like domains 1 [Source:HGNC Symbol;Acc:HGNC:17360]
NP_001120	AEBP1	AE binding protein 1 [Source:HGNC Symbol;Acc:HGNC:303]
NP_112217	ADAMTS12	ADAM metallopeptidase with thrombospondin type 1 motif, 12 [Source:HGNC Symbol;Acc:HGNC:14605]
NP_001003722	GLE1	GLE1 RNA export mediator [Source:HGNC Symbol;Acc:HGNC:4315]
NP_741999	HSCB	HscB mitochondrial iron-sulfur cluster co-chaperone [Source:HGNC Symbol;Acc:HGNC:28913]
NP_071765	ROBO3	roundabout, axon guidance receptor, homolog 3 (Drosophila) [Source:HGNC Symbol;Acc:HGNC:13433]
NP_001888	CSPG4	chondroitin sulfate proteoglycan 4 [Source:HGNC Symbol;Acc:HGNC:2466]
NP_001873	CRHBP	corticotropin releasing hormone binding protein [Source:HGNC Symbol;Acc:HGNC:2356]
NP_060707	CCAR1	cell division cycle and apoptosis regulator 1 [Source:HGNC Symbol;Acc:HGNC:24236]
NP_000118	EXT1	exostosin glycosyltransferase 1 [Source:HGNC Symbol;Acc:HGNC:3512]
NP_056274	ATL3	atlastin GTPase 3 [Source:HGNC Symbol;Acc:HGNC:24526]
NP_982284	CAMSAP2	calmodulin regulated spectrin-associated protein family, member 2 [Source:HGNC Symbol;Acc:HGNC:29188]
NP_689775	CDCA2	cell division cycle associated 2 [Source:HGNC Symbol;Acc:HGNC:14623]
NP_055860	WAPAL	wings apart-like homolog (Drosophila) [Source:HGNC Symbol;Acc:HGNC:23293]
NP_005984	TBCD	tubulin folding cofactor D [Source:HGNC Symbol;Acc:HGNC:11581]
NP_055535	SLK	STE20-like kinase [Source:HGNC Symbol;Acc:HGNC:11088]
NP_005870	TRAIP	TRAF interacting protein [Source:HGNC Symbol;Acc:HGNC:30764]
NP_064516	UBQLN4	ubiquilin 4 [Source:HGNC Symbol;Acc:HGNC:1237]
NP_116201	PLXDC2	plexin domain containing 2 [Source:HGNC Symbol;Acc:HGNC:21013]
NP_008908	ZBTB25	zinc finger and BTB domain containing 25 [Source:HGNC Symbol;Acc:HGNC:13112]
NP_056090	KIAA1033	KIAA1033 [Source:HGNC Symbol;Acc:HGNC:29174]
NP_057688	KDM3B	lysine (K)-specific demethylase 3B [Source:HGNC Symbol;Acc:HGNC:1337]
NP_065691	DCUN1D1	DCN1, defective in cullin neddylation 1, domain containing 1 [Source:HGNC Symbol;Acc:HGNC:18184]
NP_065069	RALGAPB	Ral GTPase activating protein, beta subunit (non-catalytic) [Source:HGNC Symbol;Acc:HGNC:29221]
NP_919226	ZNF804A	zinc finger protein 804A [Source:HGNC Symbol;Acc:HGNC:21711]
NP_115763	WNK4	WNK lysine deficient protein kinase 4 [Source:HGNC Symbol;Acc:HGNC:14544]
NP_663632	GSX1	GS homeobox 1 [Source:HGNC Symbol;Acc:HGNC:20374]
NP_001367	DYNC1H1	dynein, cytoplasmic 1, heavy chain 1 [Source:HGNC Symbol;Acc:HGNC:2961]
NP_872363	BCL9L	B-cell CLL/lymphoma 9-like [Source:HGNC Symbol;Acc:HGNC:23688]
NP_065071	ZMIZ1	zinc finger, MIZ-type containing 1 [Source:HGNC Symbol;Acc:HGNC:16493]
NP_689660	LRFN5	leucine rich repeat and fibronectin type III domain containing 5 [Source:HGNC Symbol;Acc:HGNC:20360]
NP_055247	IL20RA	interleukin 20 receptor, alpha [Source:HGNC Symbol;Acc:HGNC:6003]
NP_056432	PYGO1	pygopus family PHD finger 1 [Source:HGNC Symbol;Acc:HGNC:30256]
NP_085133	HID1	HID1 domain containing [Source:HGNC Symbol;Acc:HGNC:15736]
NP_005384	PLXNB3	plexin B3 [Source:HGNC Symbol;Acc:HGNC:9105]
NP_004562	PKNOX1	PBX/knotted 1 homeobox 1 [Source:HGNC Symbol;Acc:HGNC:9022]
NP_004259	MED17	mediator complex subunit 17 [Source:HGNC Symbol;Acc:HGNC:2375]
NP_008933	ADRM1	adhesion regulating molecule 1 [Source:HGNC Symbol;Acc:HGNC:15759]
NP_003161	SUPT6H	suppressor of Ty 6 homolog (S. cerevisiae) [Source:HGNC Symbol;Acc:HGNC:11470]
NP_115920	KIRREL3	kin of IRRE like 3 (Drosophila) [Source:HGNC Symbol;Acc:HGNC:23204]
NP_005115	NUP153	nucleoporin 153kDa [Source:HGNC Symbol;Acc:HGNC:8062]
NP_065912	ZBTB2	zinc finger and BTB domain containing 2 [Source:HGNC Symbol;Acc:HGNC:20868]
NP_002782	PSMA6	proteasome (prosome, macropain) subunit, alpha type, 6 [Source:HGNC Symbol;Acc:HGNC:9535]
NP_690852	LRWD1	leucine-rich repeats and WD repeat domain containing 1 [Source:HGNC Symbol;Acc:HGNC:21769]
NP_689838	ZNF366	zinc finger protein 366 [Source:HGNC Symbol;Acc:HGNC:18316]
NP_065801	XPO5	exportin 5 [Source:HGNC Symbol;Acc:HGNC:17675]
NP_689485	CHMP7	charged multivesicular body protein 7 [Source:HGNC Symbol;Acc:HGNC:28439]
NP_060919	UBAP2	ubiquitin associated protein 2 [Source:HGNC Symbol;Acc:HGNC:14185]
NP_653319	SPICE1	spindle and centriole associated protein 1 [Source:HGNC Symbol;Acc:HGNC:25083]
NP_001290	CNN1	calponin 1, basic, smooth muscle [Source:HGNC Symbol;Acc:HGNC:2155]
NP_065744	DSCAML1	Down syndrome cell adhesion molecule like 1 [Source:HGNC Symbol;Acc:HGNC:14656]
NP_644807	LGI3	leucine-rich repeat LGI family, member 3 [Source:HGNC Symbol;Acc:HGNC:18711]
NP_057358	PLEKHO1	pleckstrin homology domain containing, family O member 1 [Source:HGNC Symbol;Acc:HGNC:24310]
NP_064578	C11ORF30	chromosome 11 open reading frame 30 [Source:HGNC Symbol;Acc:HGNC:18071]
NP_569057	COLEC12	collectin sub-family member 12 [Source:HGNC Symbol;Acc:HGNC:16016]
NP_536739	GAB2	GRB2-associated binding protein 2 [Source:HGNC Symbol;Acc:HGNC:14458]
NP_004332	CAD	carbamoyl-phosphate synthetase 2, aspartate transcarbamylase, and dihydroorotase [Source:HGNC Symbol;Acc:HGNC:1424]
NP_065821	CGN	cingulin [Source:HGNC Symbol;Acc:HGNC:17429]
NP_066018	NCOA5	nuclear receptor coactivator 5 [Source:HGNC Symbol;Acc:HGNC:15909]
NP_004089	EMX2	empty spiracles homeobox 2 [Source:HGNC Symbol;Acc:HGNC:3341]
NP_004514	KIF11	kinesin family member 11 [Source:HGNC Symbol;Acc:HGNC:6388]
NP_073576	SMURF2	SMAD specific E3 ubiquitin protein ligase 2 [Source:HGNC Symbol;Acc:HGNC:16809]
NP_072091	NDST4	N-deacetylase/N-sulfotransferase (heparan glucosaminyl) 4 [Source:HGNC Symbol;Acc:HGNC:20779]
NP_071938	NARFL	nuclear prelamin A recognition factor-like [Source:HGNC Symbol;Acc:HGNC:14179]
NP_067646	KLHL12	kelch-like family member 12 [Source:HGNC Symbol;Acc:HGNC:19360]
NP_066300	LZTS1	leucine zipper, putative tumor suppressor 1 [Source:HGNC Symbol;Acc:HGNC:13861]
NP_006726	HOXA2	homeobox A2 [Source:HGNC Symbol;Acc:HGNC:5103]
NP_065169	SALL4	spalt-like transcription factor 4 [Source:HGNC Symbol;Acc:HGNC:15924]
NP_065147	DDX24	DEAD (Asp-Glu-Ala-Asp) box helicase 24 [Source:HGNC Symbol;Acc:HGNC:13266]
NP_064627	KIF15	kinesin family member 15 [Source:HGNC Symbol;Acc:HGNC:17273]
NP_055521	SART3	squamous cell carcinoma antigen recognized by T cells 3 [Source:HGNC Symbol;Acc:HGNC:16860]
NP_056155	LARS2	leucyl-tRNA synthetase 2, mitochondrial [Source:HGNC Symbol;Acc:HGNC:17095]
NP_055310	ANGPTL3	angiopoietin-like 3 [Source:HGNC Symbol;Acc:HGNC:491]
NP_055238	AFF4	AF4/FMR2 family, member 4 [Source:HGNC Symbol;Acc:HGNC:17869]
NP_036614	ZNF281	zinc finger protein 281 [Source:HGNC Symbol;Acc:HGNC:13075]
NP_008982	FAF1	Fas (TNFRSF6) associated factor 1 [Source:HGNC Symbol;Acc:HGNC:3578]
NP_006319	RBM14	RNA binding motif protein 14 [Source:HGNC Symbol;Acc:HGNC:14219]
NP_005212	DLX5	distal-less homeobox 5 [Source:HGNC Symbol;Acc:HGNC:2918]
NP_004512	KIF5B	kinesin family member 5B [Source:HGNC Symbol;Acc:HGNC:6324]
NP_004757	COPB2	coatomer protein complex, subunit beta 2 (beta prime) [Source:HGNC Symbol;Acc:HGNC:2232]
NP_000113	ERCC3	excision repair cross-complementation group 3 [Source:HGNC Symbol;Acc:HGNC:3435]
NP_000370	XDH	xanthine dehydrogenase [Source:HGNC Symbol;Acc:HGNC:12805]
NP_055144	EDC4	enhancer of mRNA decapping 4 [Source:HGNC Symbol;Acc:HGNC:17157]
NP_004841	ROCK2	Rho-associated, coiled-coil containing protein kinase 2 [Source:HGNC Symbol;Acc:HGNC:10252]
NP_003142	STAT4	signal transducer and activator of transcription 4 [Source:HGNC Symbol;Acc:HGNC:11365]
NP_001032242	FOXK1	forkhead box K1 [Source:HGNC Symbol;Acc:HGNC:23480]
NP_000134	FH	fumarate hydratase [Source:HGNC Symbol;Acc:HGNC:3700]
NP_056127	KIAA1109	KIAA1109 [Source:HGNC Symbol;Acc:HGNC:26953]
NP_006222	POLE	polymerase (DNA directed), epsilon, catalytic subunit [Source:HGNC Symbol;Acc:HGNC:9177]
NP_002933	ROBO2	roundabout, axon guidance receptor, homolog 2 (Drosophila) [Source:HGNC Symbol;Acc:HGNC:10250]
NP_003480	NRIP1	nuclear receptor interacting protein 1 [Source:HGNC Symbol;Acc:HGNC:8001]
NP_003713	TP63	tumor protein p63 [Source:HGNC Symbol;Acc:HGNC:15979]
NP_004059	AP2M1	adaptor-related protein complex 2, mu 1 subunit [Source:HGNC Symbol;Acc:HGNC:564]
NP_055187	RNF11	ring finger protein 11 [Source:HGNC Symbol;Acc:HGNC:10056]
NP_775831	RFX6	regulatory factor X, 6 [Source:HGNC Symbol;Acc:HGNC:21478]
NP_053733	EWSR1	EWS RNA-binding protein 1 [Source:HGNC Symbol;Acc:HGNC:3508]
NP_001116229	POU1F1	POU class 1 homeobox 1 [Source:HGNC Symbol;Acc:HGNC:9210]
NP_008835	PRKDC	protein kinase, DNA-activated, catalytic polypeptide [Source:HGNC Symbol;Acc:HGNC:9413]
NP_004251	RECQL4	RecQ protein-like 4 [Source:HGNC Symbol;Acc:HGNC:9949]
NP_996816	USH2A	Usher syndrome 2A (autosomal recessive, mild) [Source:HGNC Symbol;Acc:HGNC:12601]
NP_003033	SLC6A1	solute carrier family 6 (neurotransmitter transporter), member 1 [Source:HGNC Symbol;Acc:HGNC:11042]
NP_036451	SLC39A6	solute carrier family 39 (zinc transporter), member 6 [Source:HGNC Symbol;Acc:HGNC:18607]
NP_065822	HACE1	HECT domain and ankyrin repeat containing E3 ubiquitin protein ligase 1 [Source:HGNC Symbol;Acc:HGNC:21033]
NP_058633	POLA1	polymerase (DNA directed), alpha 1, catalytic subunit [Source:HGNC Symbol;Acc:HGNC:9173]
NP_003226	TG	thyroglobulin [Source:HGNC Symbol;Acc:HGNC:11764]
NP_001003891	MED15	mediator complex subunit 15 [Source:HGNC Symbol;Acc:HGNC:14248]
NP_631961	TAF15	TAF15 RNA polymerase II, TATA box binding protein (TBP)-associated factor, 68kDa [Source:HGNC Symbol;Acc:HGNC:11547]
NP_003897	MCM3AP	minichromosome maintenance complex component 3 associated protein [Source:HGNC Symbol;Acc:HGNC:6946]
NP_002932	ROBO1	roundabout, axon guidance receptor, homolog 1 (Drosophila) [Source:HGNC Symbol;Acc:HGNC:10249]
NP_000869	IL2RB	interleukin 2 receptor, beta [Source:HGNC Symbol;Acc:HGNC:6009]
NP_002607	PER1	period circadian clock 1 [Source:HGNC Symbol;Acc:HGNC:8845]
NP_057336	BIRC6	baculoviral IAP repeat containing 6 [Source:HGNC Symbol;Acc:HGNC:13516]
NP_002903	REV3L	REV3-like, polymerase (DNA directed), zeta, catalytic subunit [Source:HGNC Symbol;Acc:HGNC:9968]
NP_001077090	ZBTB40	zinc finger and BTB domain containing 40 [Source:HGNC Symbol;Acc:HGNC:29045]
NP_002383	MDM2	MDM2 proto-oncogene, E3 ubiquitin protein ligase [Source:HGNC Symbol;Acc:HGNC:6973]
NP_031370	TTF1	transcription termination factor, RNA polymerase I [Source:HGNC Symbol;Acc:HGNC:12397]
NP_000616	NOS2	nitric oxide synthase 2, inducible [Source:HGNC Symbol;Acc:HGNC:7873]
NP_036421	KEAP1	kelch-like ECH-associated protein 1 [Source:HGNC Symbol;Acc:HGNC:23177]
NP_055758	ZHX2	zinc fingers and homeoboxes 2 [Source:HGNC Symbol;Acc:HGNC:18513]
NP_001955	EGR1	early growth response 1 [Source:HGNC Symbol;Acc:HGNC:3238]
NP_001103132	HECTD4	HECT domain containing E3 ubiquitin protein ligase 4 [Source:HGNC Symbol;Acc:HGNC:26611]
NP_001073887	DLGAP3	discs, large (Drosophila) homolog-associated protein 3 [Source:HGNC Symbol;Acc:HGNC:30368]
NP_055707	SCAF8	SR-related CTD-associated factor 8 [Source:HGNC Symbol;Acc:HGNC:20959]
NP_003768	DNAH11	dynein, axonemal, heavy chain 11 [Source:HGNC Symbol;Acc:HGNC:2942]
NP_079335	CCDC170	coiled-coil domain containing 170 [Source:HGNC Symbol;Acc:HGNC:21177]
NP_055659	TECPR2	tectonin beta-propeller repeat containing 2 [Source:HGNC Symbol;Acc:HGNC:19957]
NP_065171	DOLPP1	dolichyldiphosphatase 1 [Source:HGNC Symbol;Acc:HGNC:29565]
NP_940953	MIA3	melanoma inhibitory activity family, member 3 [Source:HGNC Symbol;Acc:HGNC:24008]
NP_058515	PER3	period circadian clock 3 [Source:HGNC Symbol;Acc:HGNC:8847]
NP_005018	PIK3R2	phosphoinositide-3-kinase, regulatory subunit 2 (beta) [Source:HGNC Symbol;Acc:HGNC:8980]
NP_003706	USO1	USO1 vesicle transport factor [Source:HGNC Symbol;Acc:HGNC:30904]
NP_002476	NBN	nibrin [Source:HGNC Symbol;Acc:HGNC:7652]
NP_001138537	CCSER1	coiled-coil serine-rich protein 1 [Source:HGNC Symbol;Acc:HGNC:29349]
NP_001127812	PSMG3	proteasome (prosome, macropain) assembly chaperone 3 [Source:HGNC Symbol;Acc:HGNC:22420]
NP_001171419	SYCP3	synaptonemal complex protein 3 [Source:HGNC Symbol;Acc:HGNC:18130]
NP_061872	CCSER2	coiled-coil serine-rich protein 2 [Source:HGNC Symbol;Acc:HGNC:29197]
NP_004317	BCL9	B-cell CLL/lymphoma 9 [Source:HGNC Symbol;Acc:HGNC:1008]
NP_443157	LENG8	leukocyte receptor cluster (LRC) member 8 [Source:HGNC Symbol;Acc:HGNC:15500]
NP_004708	DGKI	diacylglycerol kinase, iota [Source:HGNC Symbol;Acc:HGNC:2855]
NP_009017	WDHD1	WD repeat and HMG-box DNA binding protein 1 [Source:HGNC Symbol;Acc:HGNC:23170]
NP_001122108	ELFN1	extracellular leucine-rich repeat and fibronectin type III domain containing 1 [Source:HGNC Symbol;Acc:HGNC:33154]
NP_659430	TET3	tet methylcytosine dioxygenase 3 [Source:HGNC Symbol;Acc:HGNC:28313]
NP_001073899	TOX3	TOX high mobility group box family member 3 [Source:HGNC Symbol;Acc:HGNC:11972]
NP_004857	SCAMP1	secretory carrier membrane protein 1 [Source:HGNC Symbol;Acc:HGNC:10563]
NP_060066	KIF21B	kinesin family member 21B [Source:HGNC Symbol;Acc:HGNC:29442]
NP_056066	ATMIN	ATM interactor [Source:HGNC Symbol;Acc:HGNC:29034]
NP_056379	LRRTM2	leucine rich repeat transmembrane neuronal 2 [Source:HGNC Symbol;Acc:HGNC:19409]
NP_940877	FAM171A2	family with sequence similarity 171, member A2 [Source:HGNC Symbol;Acc:HGNC:30480]
NP_004658	HERC2	HECT and RLD domain containing E3 ubiquitin protein ligase 2 [Source:HGNC Symbol;Acc:HGNC:4868]
NP_003929	AP3D1	adaptor-related protein complex 3, delta 1 subunit [Source:HGNC Symbol;Acc:HGNC:568]
NP_008945	WWP2	WW domain containing E3 ubiquitin protein ligase 2 [Source:HGNC Symbol;Acc:HGNC:16804]
NP_071328	MTBP	MDM2 binding protein [Source:HGNC Symbol;Acc:HGNC:7417]
NP_066963	KDM6A	lysine (K)-specific demethylase 6A [Source:HGNC Symbol;Acc:HGNC:12637]
NP_004478	GOLGB1	golgin B1 [Source:HGNC Symbol;Acc:HGNC:4429]
NP_004904	VPS9D1	VPS9 domain containing 1 [Source:HGNC Symbol;Acc:HGNC:13526]
NP_006022	PCNT	pericentrin [Source:HGNC Symbol;Acc:HGNC:16068]
NP_055830	KDM4B	lysine (K)-specific demethylase 4B [Source:HGNC Symbol;Acc:HGNC:29136]
NP_689618	JMY	junction mediating and regulatory protein, p53 cofactor [Source:HGNC Symbol;Acc:HGNC:28916]
NP_787050	PAN3	PAN3 poly(A) specific ribonuclease subunit [Source:HGNC Symbol;Acc:HGNC:29991]
NP_036533	PLXNB2	plexin B2 [Source:HGNC Symbol;Acc:HGNC:9104]
NP_056082	CUX2	cut-like homeobox 2 [Source:HGNC Symbol;Acc:HGNC:19347]
NP_055059	ADAMTS2	ADAM metallopeptidase with thrombospondin type 1 motif, 2 [Source:HGNC Symbol;Acc:HGNC:218]
NP_899200	ADCY5	adenylate cyclase 5 [Source:HGNC Symbol;Acc:HGNC:236]
NP_079504	TRAF3IP3	TRAF3 interacting protein 3 [Source:HGNC Symbol;Acc:HGNC:30766]
NP_689578	KDF1	keratinocyte differentiation factor 1 [Source:HGNC Symbol;Acc:HGNC:26624]
NP_059116	SIX4	SIX homeobox 4 [Source:HGNC Symbol;Acc:HGNC:10890]
NP_542194	SOGA1	suppressor of glucose, autophagy associated 1 [Source:HGNC Symbol;Acc:HGNC:16111]
NP_001013649	NHSL2	NHS-like 2 [Source:HGNC Symbol;Acc:HGNC:33737]
NP_006014	CDC123	cell division cycle 123 [Source:HGNC Symbol;Acc:HGNC:16827]
NP_005730	RASGRP1	RAS guanyl releasing protein 1 (calcium and DAG-regulated) [Source:HGNC Symbol;Acc:HGNC:9878]
NP_078907	MSANTD2	Myb/SANT-like DNA-binding domain containing 2 [Source:HGNC Symbol;Acc:HGNC:26266]
NP_055864	TRAK2	trafficking protein, kinesin binding 2 [Source:HGNC Symbol;Acc:HGNC:13206]
NP_775102	RUNDC1	RUN domain containing 1 [Source:HGNC Symbol;Acc:HGNC:25418]
NP_055625	CEP350	centrosomal protein 350kDa [Source:HGNC Symbol;Acc:HGNC:24238]
NP_055429	PSME4	proteasome (prosome, macropain) activator subunit 4 [Source:HGNC Symbol;Acc:HGNC:20635]
NP_056123	FNBP4	formin binding protein 4 [Source:HGNC Symbol;Acc:HGNC:19752]
NP_694941	KIF19	kinesin family member 19 [Source:HGNC Symbol;Acc:HGNC:26735]
NP_071365	SLC17A9	solute carrier family 17 (vesicular nucleotide transporter), member 9 [Source:HGNC Symbol;Acc:HGNC:16192]
NP_068506	SVIL	supervillin [Source:HGNC Symbol;Acc:HGNC:11480]
NP_061927	FAM35A	family with sequence similarity 35, member A [Source:HGNC Symbol;Acc:HGNC:28773]
NP_006314	SEC24B	SEC24 family member B [Source:HGNC Symbol;Acc:HGNC:10704]
NP_003176	TAF4	TAF4 RNA polymerase II, TATA box binding protein (TBP)-associated factor, 135kDa [Source:HGNC Symbol;Acc:HGNC:11537]
NP_038286	ARHGAP6	Rho GTPase activating protein 6 [Source:HGNC Symbol;Acc:HGNC:676]
NP_835260	PDZD2	PDZ domain containing 2 [Source:HGNC Symbol;Acc:HGNC:18486]
NP_919278	CCDC108	coiled-coil domain containing 108 [Source:HGNC Symbol;Acc:HGNC:25325]
NP_002513	NPTX1	neuronal pentraxin I [Source:HGNC Symbol;Acc:HGNC:7952]
NP_003729	PTCH2	patched 2 [Source:HGNC Symbol;Acc:HGNC:9586]
NP_055687	ZBTB5	zinc finger and BTB domain containing 5 [Source:HGNC Symbol;Acc:HGNC:23836]
NP_078888	DHX40	DEAH (Asp-Glu-Ala-His) box polypeptide 40 [Source:HGNC Symbol;Acc:HGNC:18018]
NP_002963	SBF1	SET binding factor 1 [Source:HGNC Symbol;Acc:HGNC:10542]
NP_001938	DUSP7	dual specificity phosphatase 7 [Source:HGNC Symbol;Acc:HGNC:3073]
NP_060365	DDX27	DEAD (Asp-Glu-Ala-Asp) box polypeptide 27 [Source:HGNC Symbol;Acc:HGNC:15837]
NP_149115	CCDC65	coiled-coil domain containing 65 [Source:HGNC Symbol;Acc:HGNC:29937]
NP_060699	AP5M1	adaptor-related protein complex 5, mu 1 subunit [Source:HGNC Symbol;Acc:HGNC:20192]
NP_056298	KBTBD2	kelch repeat and BTB (POZ) domain containing 2 [Source:HGNC Symbol;Acc:HGNC:21751]
NP_001017437	CCDC157	coiled-coil domain containing 157 [Source:HGNC Symbol;Acc:HGNC:33854]
NP_060485	CXORF57	chromosome X open reading frame 57 [Source:HGNC Symbol;Acc:HGNC:25486]
NP_055637	SEC24D	SEC24 family member D [Source:HGNC Symbol;Acc:HGNC:10706]
NP_001121080	FAM189A2	family with sequence similarity 189, member A2 [Source:HGNC Symbol;Acc:HGNC:24820]
NP_998761	FOXN4	forkhead box N4 [Source:HGNC Symbol;Acc:HGNC:21399]
NP_653303	LRRC71	leucine rich repeat containing 71 [Source:HGNC Symbol;Acc:HGNC:26556]
NP_036553	RLF	rearranged L-myc fusion [Source:HGNC Symbol;Acc:HGNC:10025]
NP_002636	PIK3C2A	phosphatidylinositol-4-phosphate 3-kinase, catalytic subunit type 2 alpha [Source:HGNC Symbol;Acc:HGNC:8971]
NP_073589	ZNF574	zinc finger protein 574 [Source:HGNC Symbol;Acc:HGNC:26166]
NP_060821	FGD6	FYVE, RhoGEF and PH domain containing 6 [Source:HGNC Symbol;Acc:HGNC:21740]
NP_061720	DNAH7	dynein, axonemal, heavy chain 7 [Source:HGNC Symbol;Acc:HGNC:18661]
NP_444271	RBM33	RNA binding motif protein 33 [Source:HGNC Symbol;Acc:HGNC:27223]
NP_001084	ACACB	acetyl-CoA carboxylase beta [Source:HGNC Symbol;Acc:HGNC:85]
NP_803875	PKHD1L1	polycystic kidney and hepatic disease 1 (autosomal recessive)-like 1 [Source:HGNC Symbol;Acc:HGNC:20313]
NP_689799	USP54	ubiquitin specific peptidase 54 [Source:HGNC Symbol;Acc:HGNC:23513]
NP_689548	C15ORF27	chromosome 15 open reading frame 27 [Source:HGNC Symbol;Acc:HGNC:26763]
NP_005383	PHF2	PHD finger protein 2 [Source:HGNC Symbol;Acc:HGNC:8920]
NP_803237	FAM171B	family with sequence similarity 171, member B [Source:HGNC Symbol;Acc:HGNC:29412]
NP_055987	PRRC2C	proline-rich coiled-coil 2C [Source:HGNC Symbol;Acc:HGNC:24903]
NP_055647	TBC1D4	TBC1 domain family, member 4 [Source:HGNC Symbol;Acc:HGNC:19165]
NP_056240	POLR1A	polymerase (RNA) I polypeptide A, 194kDa [Source:HGNC Symbol;Acc:HGNC:17264]
NP_699171	ATXN7L2	ataxin 7-like 2 [Source:HGNC Symbol;Acc:HGNC:28713]
NP_065816	UBR4	ubiquitin protein ligase E3 component n-recognin 4 [Source:HGNC Symbol;Acc:HGNC:30313]
NP_077816	ATP10A	ATPase, class V, type 10A [Source:HGNC Symbol;Acc:HGNC:13542]
NP_057159	VPS36	vacuolar protein sorting 36 homolog (S. cerevisiae) [Source:HGNC Symbol;Acc:HGNC:20312]
NP_056227	C3ORF17	chromosome 3 open reading frame 17 [Source:HGNC Symbol;Acc:HGNC:24496]
NP_036473	GTPBP4	GTP binding protein 4 [Source:HGNC Symbol;Acc:HGNC:21535]
NP_694574	N4BP1	NEDD4 binding protein 1 [Source:HGNC Symbol;Acc:HGNC:29850]
NP_064522	GRIPAP1	GRIP1 associated protein 1 [Source:HGNC Symbol;Acc:HGNC:18706]
NP_060009	DNAH3	dynein, axonemal, heavy chain 3 [Source:HGNC Symbol;Acc:HGNC:2949]
NP_653244	SCLT1	sodium channel and clathrin linker 1 [Source:HGNC Symbol;Acc:HGNC:26406]
NP_065769	USP31	ubiquitin specific peptidase 31 [Source:HGNC Symbol;Acc:HGNC:20060]
NP_055928	ZZEF1	zinc finger, ZZ-type with EF-hand domain 1 [Source:HGNC Symbol;Acc:HGNC:29027]
NP_001119	AP1G1	adaptor-related protein complex 1, gamma 1 subunit [Source:HGNC Symbol;Acc:HGNC:555]
NP_009090	SLMAP	sarcolemma associated protein [Source:HGNC Symbol;Acc:HGNC:16643]
NP_115901	PDZD4	PDZ domain containing 4 [Source:HGNC Symbol;Acc:HGNC:21167]
NP_009049	TRIO	trio Rho guanine nucleotide exchange factor [Source:HGNC Symbol;Acc:HGNC:12303]
NP_005810	STX6	syntaxin 6 [Source:HGNC Symbol;Acc:HGNC:11441]
NP_848632	B4GALNT4	beta-1,4-N-acetyl-galactosaminyl transferase 4 [Source:HGNC Symbol;Acc:HGNC:26315]
NP_055616	PCNXL2	pecanex-like 2 (Drosophila) [Source:HGNC Symbol;Acc:HGNC:8736]
NP_057102	PHF20L1	PHD finger protein 20-like 1 [Source:HGNC Symbol;Acc:HGNC:24280]
NP_065935	MYH7B	myosin, heavy chain 7B, cardiac muscle, beta [Source:HGNC Symbol;Acc:HGNC:15906]
NP_079390	CEP290	centrosomal protein 290kDa [Source:HGNC Symbol;Acc:HGNC:29021]
NP_056099	SZT2	seizure threshold 2 homolog (mouse) [Source:HGNC Symbol;Acc:HGNC:29040]
NP_066013	IGDCC4	immunoglobulin superfamily, DCC subclass, member 4 [Source:HGNC Symbol;Acc:HGNC:13770]
NP_055671	DENND4B	DENN/MADD domain containing 4B [Source:HGNC Symbol;Acc:HGNC:29044]
NP_653280	ENTHD2	ENTH domain containing 2 [Source:HGNC Symbol;Acc:HGNC:26458]
NP_001158136	MAST4	microtubule associated serine/threonine kinase family member 4 [Source:HGNC Symbol;Acc:HGNC:19037]
NP_005100	OXSR1	oxidative stress responsive 1 [Source:HGNC Symbol;Acc:HGNC:8508]
NP_055618	ZNF518A	zinc finger protein 518A [Source:HGNC Symbol;Acc:HGNC:29009]
NP_056305	SEC31B	SEC31 homolog B (S. cerevisiae) [Source:HGNC Symbol;Acc:HGNC:23197]
NP_005874	APC2	adenomatosis polyposis coli 2 [Source:HGNC Symbol;Acc:HGNC:24036]
NP_940857	SSPO	SCO-spondin [Source:HGNC Symbol;Acc:HGNC:21998]
NP_872579	BPTF	bromodomain PHD finger transcription factor [Source:HGNC Symbol;Acc:HGNC:3581]
NP_057427	CENPF	centromere protein F, 350/400kDa [Source:HGNC Symbol;Acc:HGNC:1857]
NP_001036015	SMC2	structural maintenance of chromosomes 2 [Source:HGNC Symbol;Acc:HGNC:14011]
NP_008840	RASGRF2	Ras protein-specific guanine nucleotide-releasing factor 2 [Source:HGNC Symbol;Acc:HGNC:9876]
NP_443161	FHAD1	forkhead-associated (FHA) phosphopeptide binding domain 1 [Source:HGNC Symbol;Acc:HGNC:29408]
NP_056163	TMEM131	transmembrane protein 131 [Source:HGNC Symbol;Acc:HGNC:30366]
NP_055527	SETD1A	SET domain containing 1A [Source:HGNC Symbol;Acc:HGNC:29010]
NP_005086	ZMYM4	zinc finger, MYM-type 4 [Source:HGNC Symbol;Acc:HGNC:13055]
NP_060656	C1ORF112	chromosome 1 open reading frame 112 [Source:HGNC Symbol;Acc:HGNC:25565]
NP_056130	LARP1	La ribonucleoprotein domain family, member 1 [Source:HGNC Symbol;Acc:HGNC:29531]
NP_940865	C3ORF67	chromosome 3 open reading frame 67 [Source:HGNC Symbol;Acc:HGNC:24763]
NP_001180211	CFAP99	cilia and flagella associated protein 99 [Source:HGNC Symbol;Acc:HGNC:51180]
NP_001073964	TNRC18	trinucleotide repeat containing 18 [Source:HGNC Symbol;Acc:HGNC:11962]
NP_065921	SH3RF1	SH3 domain containing ring finger 1 [Source:HGNC Symbol;Acc:HGNC:17650]
NP_055643	TOX4	TOX high mobility group box family member 4 [Source:HGNC Symbol;Acc:HGNC:20161]
NP_001098991	JAKMIP3	Janus kinase and microtubule interacting protein 3 [Source:HGNC Symbol;Acc:HGNC:23523]
NP_005831	SPRY3	sprouty homolog 3 (Drosophila) [Source:HGNC Symbol;Acc:HGNC:11271]
NP_001595	PAX6	paired box 6 [Source:HGNC Symbol;Acc:HGNC:8620]
NP_001171646	TIPARP	TCDD-inducible poly(ADP-ribose) polymerase [Source:HGNC Symbol;Acc:HGNC:23696]
NP_115898	MAK16	MAK16 homolog (S. cerevisiae) [Source:HGNC Symbol;Acc:HGNC:13703]
NP_000494	EYA1	EYA transcriptional coactivator and phosphatase 1 [Source:HGNC Symbol;Acc:HGNC:3519]
NP_056138	UFL1	UFM1-specific ligase 1 [Source:HGNC Symbol;Acc:HGNC:23039]
NP_055546	LZTS3	Leucine zipper putative tumor suppressor 3 [Source:UniProtKB/Swiss-Prot;Acc:O60299]
NP_065823	NUFIP2	nuclear fragile X mental retardation protein interacting protein 2 [Source:HGNC Symbol;Acc:HGNC:17634]
NP_055857	ZNF609	zinc finger protein 609 [Source:HGNC Symbol;Acc:HGNC:29003]
NP_001070966	FAM222B	family with sequence similarity 222, member B [Source:HGNC Symbol;Acc:HGNC:25563]
NP_071918	ZNF106	zinc finger protein 106 [Source:HGNC Symbol;Acc:HGNC:12886]
NP_064507	KCMF1	potassium channel modulatory factor 1 [Source:HGNC Symbol;Acc:HGNC:20589]
NP_003175	TAF2	TAF2 RNA polymerase II, TATA box binding protein (TBP)-associated factor, 150kDa [Source:HGNC Symbol;Acc:HGNC:11536]
NP_005211	DLX3	distal-less homeobox 3 [Source:HGNC Symbol;Acc:HGNC:2916]
NP_005104	GOLGA5	golgin A5 [Source:HGNC Symbol;Acc:HGNC:4428]
NP_004220	MED14	mediator complex subunit 14 [Source:HGNC Symbol;Acc:HGNC:2370]
NP_004713	AP4M1	adaptor-related protein complex 4, mu 1 subunit [Source:HGNC Symbol;Acc:HGNC:574]
NP_940926	TEX9	testis expressed 9 [Source:HGNC Symbol;Acc:HGNC:29585]
NP_001154970	PLEKHD1	pleckstrin homology domain containing, family D (with coiled-coil domains) member 1 [Source:HGNC Symbol;Acc:HGNC:20148]
NP_001093136	PTAR1	protein prenyltransferase alpha subunit repeat containing 1 [Source:HGNC Symbol;Acc:HGNC:30449]
NP_001005751	FAM21A	family with sequence similarity 21, member A [Source:HGNC Symbol;Acc:HGNC:23416]
NP_940905	KCNT2	potassium channel, sodium activated subfamily T, member 2 [Source:HGNC Symbol;Acc:HGNC:18866]
NP_950248	TBPL2	TATA box binding protein like 2 [Source:HGNC Symbol;Acc:HGNC:19841]
NP_036524	PEF1	penta-EF-hand domain containing 1 [Source:HGNC Symbol;Acc:HGNC:30009]
NP_001180460	TMEM116	transmembrane protein 116 [Source:HGNC Symbol;Acc:HGNC:25084]
NP_001138641	ADGRF3	adhesion G protein-coupled receptor F3 [Source:HGNC Symbol;Acc:HGNC:18989]
NP_056503	FAM184B	family with sequence similarity 184, member B [Source:HGNC Symbol;Acc:HGNC:29235]
NP_001123583	ABHD17A	abhydrolase domain containing 17A [Source:HGNC Symbol;Acc:HGNC:28756]
NP_001098056	CARF	calcium responsive transcription factor [Source:HGNC Symbol;Acc:HGNC:14435]
NP_065767	GRAMD1B	GRAM domain containing 1B [Source:HGNC Symbol;Acc:HGNC:29214]
NP_060482	KIF26B	kinesin family member 26B [Source:HGNC Symbol;Acc:HGNC:25484]
NP_060542	HEATR1	HEAT repeat containing 1 [Source:HGNC Symbol;Acc:HGNC:25517]
NP_001028733	PHF12	PHD finger protein 12 [Source:HGNC Symbol;Acc:HGNC:20816]
NP_001026913	C6ORF165	chromosome 6 open reading frame 165 [Source:HGNC Symbol;Acc:HGNC:21405]
NP_065811	HECW2	HECT, C2 and WW domain containing E3 ubiquitin protein ligase 2 [Source:HGNC Symbol;Acc:HGNC:29853]
NP_085131	INTS5	integrator complex subunit 5 [Source:HGNC Symbol;Acc:HGNC:29352]
NP_064597	WDR93	WD repeat domain 93 [Source:HGNC Symbol;Acc:HGNC:26924]
NP_061959	VSIG10	V-set and immunoglobulin domain containing 10 [Source:HGNC Symbol;Acc:HGNC:26078]
NP_115609	SETD3	SET domain containing 3 [Source:HGNC Symbol;Acc:HGNC:20493]
NP_775821	CCDC171	coiled-coil domain containing 171 [Source:HGNC Symbol;Acc:HGNC:29828]
NP_061875	ETAA1	Ewing tumor-associated antigen 1 [Source:HGNC Symbol;Acc:HGNC:24648]
NP_056502	FILIP1	filamin A interacting protein 1 [Source:HGNC Symbol;Acc:HGNC:21015]
NP_065799	INTS2	integrator complex subunit 2 [Source:HGNC Symbol;Acc:HGNC:29241]
NP_078799	GCC1	GRIP and coiled-coil domain containing 1 [Source:HGNC Symbol;Acc:HGNC:19095]
NP_612477	ICA1L	islet cell autoantigen 1,69kDa-like [Source:HGNC Symbol;Acc:HGNC:14442]
NP_659402	TTC16	tetratricopeptide repeat domain 16 [Source:HGNC Symbol;Acc:HGNC:26536]
NP_057032	SLC35B3	solute carrier family 35 (adenosine 3'-phospho 5'-phosphosulfate transporter), member B3 [Source:HGNC Symbol;Acc:HGNC:21601]
NP_796375	MIDN	midnolin [Source:HGNC Symbol;Acc:HGNC:16298]
NP_056256	OLFML2B	olfactomedin-like 2B [Source:HGNC Symbol;Acc:HGNC:24558]
NP_073615	CEP85	centrosomal protein 85kDa [Source:HGNC Symbol;Acc:HGNC:25309]
NP_689706	ZNF362	zinc finger protein 362 [Source:HGNC Symbol;Acc:HGNC:18079]
NP_060487	CCDC186	coiled-coil domain containing 186 [Source:HGNC Symbol;Acc:HGNC:24349]
NP_056391	ERC2	ELKS/RAB6-interacting/CAST family member 2 [Source:HGNC Symbol;Acc:HGNC:31922]
NP_057191	ZFR	zinc finger RNA binding protein [Source:HGNC Symbol;Acc:HGNC:17277]
NP_056969	PCF11	PCF11 cleavage and polyadenylation factor subunit [Source:HGNC Symbol;Acc:HGNC:30097]
NP_612427	FAM195A	family with sequence similarity 195, member A [Source:HGNC Symbol;Acc:HGNC:14142]
NP_848563	FAM83C	family with sequence similarity 83, member C [Source:HGNC Symbol;Acc:HGNC:16121]
NP_115946	USP38	ubiquitin specific peptidase 38 [Source:HGNC Symbol;Acc:HGNC:20067]
NP_059122	NUP54	nucleoporin 54kDa [Source:HGNC Symbol;Acc:HGNC:17359]
NP_065990	CPNE5	copine V [Source:HGNC Symbol;Acc:HGNC:2318]
NP_689557	LSM12	LSM12 homolog (S. cerevisiae) [Source:HGNC Symbol;Acc:HGNC:26407]
NP_071760	DNAJC1	DnaJ (Hsp40) homolog, subfamily C, member 1 [Source:HGNC Symbol;Acc:HGNC:20090]
NP_644814	GAS2L2	growth arrest-specific 2 like 2 [Source:HGNC Symbol;Acc:HGNC:24846]
NP_219499	CTTNBP2	cortactin binding protein 2 [Source:HGNC Symbol;Acc:HGNC:15679]
NP_036292	FBXL4	F-box and leucine-rich repeat protein 4 [Source:HGNC Symbol;Acc:HGNC:13601]
NP_003726	PCDHGA12	protocadherin gamma subfamily A, 12 [Source:HGNC Symbol;Acc:HGNC:8699]
NP_056494	TRUB2	TruB pseudouridine (psi) synthase family member 2 [Source:HGNC Symbol;Acc:HGNC:17170]
NP_036516	GMEB2	glucocorticoid modulatory element binding protein 2 [Source:HGNC Symbol;Acc:HGNC:4371]
NP_079435	CXORF21	chromosome X open reading frame 21 [Source:HGNC Symbol;Acc:HGNC:25667]
NP_079060	ZBTB3	zinc finger and BTB domain containing 3 [Source:HGNC Symbol;Acc:HGNC:22918]
NP_055836	ZNF292	zinc finger protein 292 [Source:HGNC Symbol;Acc:HGNC:18410]
NP_056117	HAUS5	HAUS augmin-like complex, subunit 5 [Source:HGNC Symbol;Acc:HGNC:29130]
NP_001193928	CIT	citron rho-interacting serine/threonine kinase [Source:HGNC Symbol;Acc:HGNC:1985]
NP_055979	PLEKHM2	pleckstrin homology domain containing, family M (with RUN domain) member 2 [Source:HGNC Symbol;Acc:HGNC:29131]
NP_001129628	ZNF507	zinc finger protein 507 [Source:HGNC Symbol;Acc:HGNC:23783]
NP_055869	UHRF1BP1L	UHRF1 binding protein 1-like [Source:HGNC Symbol;Acc:HGNC:29102]
NP_006827	GCN1L1	GCN1 general control of amino-acid synthesis 1-like 1 (yeast) [Source:HGNC Symbol;Acc:HGNC:4199]
NP_055790	MAST1	microtubule associated serine/threonine kinase 1 [Source:HGNC Symbol;Acc:HGNC:19034]
NP_009208	EXOC3	exocyst complex component 3 [Source:HGNC Symbol;Acc:HGNC:30378]
NP_055950	NUP205	nucleoporin 205kDa [Source:HGNC Symbol;Acc:HGNC:18658]
NP_056075	SIN3B	SIN3 transcription regulator family member B [Source:HGNC Symbol;Acc:HGNC:19354]
NP_055741	SLITRK3	SLIT and NTRK-like family, member 3 [Source:HGNC Symbol;Acc:HGNC:23501]
NP_001140170	RBM19	RNA binding motif protein 19 [Source:HGNC Symbol;Acc:HGNC:29098]
NP_001099032	UBE4B	ubiquitination factor E4B [Source:HGNC Symbol;Acc:HGNC:12500]
NP_001135869	CTIF	CBP80/20-dependent translation initiation factor [Source:HGNC Symbol;Acc:HGNC:23925]
NP_009045	TMF1	TATA element modulatory factor 1 [Source:HGNC Symbol;Acc:HGNC:11870]
NP_001034568	AREL1	apoptosis resistant E3 ubiquitin protein ligase 1 [Source:HGNC Symbol;Acc:HGNC:20363]
NP_057279	KIF20B	kinesin family member 20B [Source:HGNC Symbol;Acc:HGNC:7212]
NP_001923	MPP3	membrane protein, palmitoylated 3 (MAGUK p55 subfamily member 3) [Source:HGNC Symbol;Acc:HGNC:7221]
NP_006584	TBR1	T-box, brain, 1 [Source:HGNC Symbol;Acc:HGNC:11590]
NP_004555	GATB	glutamyl-tRNA(Gln) amidotransferase, subunit B [Source:HGNC Symbol;Acc:HGNC:8849]
NP_002739	MAPK6	mitogen-activated protein kinase 6 [Source:HGNC Symbol;Acc:HGNC:6879]
NP_001281	LDB2	LIM domain binding 2 [Source:HGNC Symbol;Acc:HGNC:6533]
NP_003744	EIF3D	eukaryotic translation initiation factor 3, subunit D [Source:HGNC Symbol;Acc:HGNC:3278]
NP_055681	SEC16A	SEC16 homolog A (S. cerevisiae) [Source:HGNC Symbol;Acc:HGNC:29006]
NP_003950	HIP1R	huntingtin interacting protein 1 related [Source:HGNC Symbol;Acc:HGNC:18415]
NP_055506	AQR	aquarius intron-binding spliceosomal factor [Source:HGNC Symbol;Acc:HGNC:29513]
NP_004877	APBA3	amyloid beta (A4) precursor protein-binding, family A, member 3 [Source:HGNC Symbol;Acc:HGNC:580]
NP_055532	ZNF536	zinc finger protein 536 [Source:HGNC Symbol;Acc:HGNC:29025]
NP_006545	MTX2	metaxin 2 [Source:HGNC Symbol;Acc:HGNC:7506]
NP_001438	FAT2	FAT atypical cadherin 2 [Source:HGNC Symbol;Acc:HGNC:3596]
NP_004480	GPS2	G protein pathway suppressor 2 [Source:HGNC Symbol;Acc:HGNC:4550]
NP_004076	TIMM8A	translocase of inner mitochondrial membrane 8 homolog A (yeast) [Source:HGNC Symbol;Acc:HGNC:11817]
NP_004359	CNN2	calponin 2 [Source:HGNC Symbol;Acc:HGNC:2156]
NP_001695	ADGRB3	adhesion G protein-coupled receptor B3 [Source:HGNC Symbol;Acc:HGNC:945]
NP_055845	FRYL	FRY-like [Source:HGNC Symbol;Acc:HGNC:29127]
NP_689936	CCDC89	coiled-coil domain containing 89 [Source:HGNC Symbol;Acc:HGNC:26762]
NP_001177396	PRR36	proline rich 36 [Source:HGNC Symbol;Acc:HGNC:26172]
NP_001128691	PIP5KL1	phosphatidylinositol-4-phosphate 5-kinase-like 1 [Source:HGNC Symbol;Acc:HGNC:28711]
NP_001074319	CCDC30	coiled-coil domain containing 30 [Source:HGNC Symbol;Acc:HGNC:26103]
NP_689732	KANSL1L	KAT8 regulatory NSL complex subunit 1-like [Source:HGNC Symbol;Acc:HGNC:26310]
NP_056052	KIAA1107	KIAA1107 [Source:HGNC Symbol;Acc:HGNC:29192]
NP_001073986	SETD5	SET domain containing 5 [Source:HGNC Symbol;Acc:HGNC:25566]
NP_001186346	ARHGAP23	Rho GTPase activating protein 23 [Source:HGNC Symbol;Acc:HGNC:29293]
NP_996769	CCDC18	coiled-coil domain containing 18 [Source:HGNC Symbol;Acc:HGNC:30370]
NP_001136438	GREB1L	growth regulation by estrogen in breast cancer-like [Source:HGNC Symbol;Acc:HGNC:31042]
NP_006608	NES	nestin [Source:HGNC Symbol;Acc:HGNC:7756]
NP_001107604	NBEAL1	neurobeachin-like 1 [Source:HGNC Symbol;Acc:HGNC:20681]
NP_060842	LRIF1	ligand dependent nuclear receptor interacting factor 1 [Source:HGNC Symbol;Acc:HGNC:30299]
NP_055091	RBPJL	recombination signal binding protein for immunoglobulin kappa J region-like [Source:HGNC Symbol;Acc:HGNC:13761]
NP_612426	KTI12	KTI12 homolog, chromatin associated (S. cerevisiae) [Source:HGNC Symbol;Acc:HGNC:25160]
NP_001099044	HMX3	H6 family homeobox 3 [Source:HGNC Symbol;Acc:HGNC:5019]
NP_065784	HEG1	heart development protein with EGF-like domains 1 [Source:HGNC Symbol;Acc:HGNC:29227]
NP_997046	LMOD2	leiomodin 2 (cardiac) [Source:HGNC Symbol;Acc:HGNC:6648]
NP_055802	IGSF9B	homo sapiens immunoglobulin superfamily, member 9B
